# Supplementary material for: Combination of density functional theory and calorimetry reveals the microscopic nature of spin state switching in 1D Fe(ii) spin crossover complexes
Source: RSC Adv. 2025 Sep 9;15(38):32009–30. doi: 10.1039/d5ra03472h (PMC12419163; doi:10.1039/d5ra03472h)
Supplement: RA-015-D5RA03472H-s001 [file RA-015-D5RA03472H-s001.zip]

Archive with 1 entries (1 files):
- frequencies_and_xyz.md
