# Supplementary material for: Combination of density functional theory and calorimetry reveals the microscopic nature of spin state switching in 1D Fe(ii) spin crossover complexes
Source: RSC Adv. 2025 Sep 9;15(38):32009–30. doi: 10.1039/d5ra03472h (PMC12419163; doi:10.1039/d5ra03472h)
Supplement: RA-015-D5RA03472H-s001 [file RA-015-D5RA03472H-s001.zip › frequencies_and_xyz.md]

# B3LYP-D3

## 1

### HHHHH.xyz:
203
Geometry extracted from HHHHH.log
Fe       3.914190000     -0.004353000      0.070397000
Fe      -3.914190000      0.004353000     -0.070397000
Fe       0.000000000      0.000000000      0.000000000
N       -1.250404000     -1.301278000      1.229268000
N       -2.670653000     -1.296980000      1.194694000
N       -1.993193000     -3.050599000      2.390917000
C       -3.083620000     -2.364879000      1.889865000
C       -0.876073000     -2.370677000      1.944525000
H       -4.115072000     -2.656539000      2.029471000
H        0.146597000     -2.665483000      2.134664000
N       -1.217093000     -0.357814000     -1.695789000
N       -2.628978000     -0.341854000     -1.726810000
N       -1.880021000     -0.764147000     -3.851083000
C       -2.969252000     -0.588714000     -3.029244000
C       -0.825064000     -0.613477000     -2.982102000
H       -3.999981000     -0.642542000     -3.359956000
H        0.217901000     -0.686978000     -3.267848000
N       -1.266160000      1.746771000      0.542777000
N       -2.695893000      1.752092000      0.501204000
N       -1.992134000      3.775906000      1.105044000
C       -3.102606000      2.985480000      0.844644000
C       -0.874262000      2.977833000      0.909967000
H       -4.135278000      3.321849000      0.880599000
H        0.154736000      3.312449000      0.999501000
Fe      -7.810480000     -0.260935000     -0.050772000
N       -6.503149000     -1.943690000     -0.550195000
N       -5.090603000     -1.768549000     -0.671282000
N       -5.590163000     -3.884375000     -1.146608000
C       -4.575125000     -2.951325000     -1.034548000
C       -6.775492000     -3.228851000     -0.843816000
H       -3.524040000     -3.161576000     -1.176454000
H       -7.764687000     -3.681926000     -0.827969000
N       -6.604273000      1.085773000     -1.346533000
N       -5.191829000      1.242323000     -1.313901000
N       -6.056844000      2.888497000     -2.538616000
C       -4.897935000      2.337096000     -2.026728000
C       -7.092803000      2.094722000     -2.081766000
F       -7.511925000      5.515477000      0.495870000
F        7.511925000     -5.515477000     -0.495870000
H       -3.906603000      2.744534000     -2.167954000
H       -8.141651000      2.263945000     -2.284891000
N       -6.573193000      0.215817000      1.614391000
N       -5.163646000      0.298923000      1.610295000
N       -5.887979000      0.717004000      3.743125000
C       -4.809969000      0.599453000      2.898084000
C       -6.951473000      0.473015000      2.904089000
H       -3.777538000      0.727984000      3.202540000
H       -7.990721000      0.486896000      3.211453000
Fe     -11.614769000     -0.161111000     -0.170446000
N       -9.063242000      1.482310000      0.494972000
N      -10.473799000      1.629876000      0.306235000
N       -9.595848000      3.626830000      0.756216000
C      -10.761520000      2.934894000      0.466662000
C       -8.571599000      2.698063000      0.769335000
H      -11.746010000      3.379583000      0.357497000
H       -7.528796000      2.934490000      0.932583000
N       -9.062676000     -1.491759000      1.216215000
N      -10.480403000     -1.364730000      1.217846000
N       -9.919684000     -3.094804000      2.501573000
C      -10.963461000     -2.346392000      1.988911000
C       -8.761694000     -2.545052000      1.984089000
H      -12.010780000     -2.551602000      2.158060000
H       -7.765129000     -2.925423000      2.159686000
N       -8.989328000     -0.624343000     -1.767426000
N      -10.398224000     -0.563039000     -1.826103000
N       -9.630476000     -1.135096000     -3.906284000
C      -10.727299000     -0.877855000     -3.116254000
C       -8.586152000     -0.969524000     -3.028981000
H      -11.753690000     -0.920868000     -3.462627000
H       -7.541450000     -1.093394000     -3.290694000
O      -13.061561000      0.189721000      1.333825000
H      -13.307914000      1.100424000      1.659249000
H      -13.849494000     -0.389761000      1.289697000
O      -12.844614000     -1.908204000     -0.526840000
H      -13.497150000     -1.847100000     -1.253248000
H      -12.485165000     -2.834473000     -0.426349000
O      -13.018153000      0.799824000     -1.554489000
H      -13.865762000      1.147926000     -1.158215000
H      -12.699364000      1.414931000     -2.245745000
N        1.250404000      1.301278000     -1.229268000
N        2.670653000      1.296980000     -1.194694000
N        1.993193000      3.050599000     -2.390917000
C        3.083620000      2.364879000     -1.889865000
C        0.876073000      2.370677000     -1.944525000
F        1.865012000      3.932228000      0.367896000
F       -1.865012000     -3.932228000     -0.367896000
H        4.115072000      2.656539000     -2.029471000
H       -0.146597000      2.665483000     -2.134664000
N        1.217093000      0.357814000      1.695789000
N        2.628978000      0.341854000      1.726810000
N        1.880021000      0.764147000      3.851083000
C        2.969252000      0.588714000      3.029244000
C        0.825064000      0.613477000      2.982102000
H        3.999981000      0.642542000      3.359956000
H       -0.217901000      0.686978000      3.267848000
N        1.266160000     -1.746771000     -0.542777000
N        2.695893000     -1.752092000     -0.501204000
N        1.992134000     -3.775906000     -1.105044000
C        3.102606000     -2.985480000     -0.844644000
C        0.874262000     -2.977833000     -0.909967000
H        4.135278000     -3.321849000     -0.880599000
H       -0.154736000     -3.312449000     -0.999501000
Fe       7.810480000      0.260935000      0.050772000
N        6.503149000      1.943690000      0.550195000
N        5.090603000      1.768549000      0.671282000
N        5.590163000      3.884375000      1.146608000
C        4.575125000      2.951325000      1.034548000
C        6.775492000      3.228851000      0.843816000
H        3.524040000      3.161576000      1.176454000
H        7.764687000      3.681926000      0.827969000
N        6.604273000     -1.085773000      1.346533000
N        5.191829000     -1.242323000      1.313901000
N        6.056844000     -2.888497000      2.538616000
C        4.897935000     -2.337096000      2.026728000
C        7.092803000     -2.094722000      2.081766000
H        3.906603000     -2.744534000      2.167954000
H        8.141651000     -2.263945000      2.284891000
N        6.573193000     -0.215817000     -1.614391000
N        5.163646000     -0.298923000     -1.610295000
N        5.887979000     -0.717004000     -3.743125000
C        4.809969000     -0.599453000     -2.898084000
C        6.951473000     -0.473015000     -2.904089000
H        3.777538000     -0.727984000     -3.202540000
H        7.990721000     -0.486896000     -3.211453000
Fe      11.614769000      0.161111000      0.170446000
N        9.063242000     -1.482310000     -0.494972000
N       10.473799000     -1.629876000     -0.306235000
N        9.595848000     -3.626830000     -0.756216000
C       10.761520000     -2.934894000     -0.466662000
C        8.571599000     -2.698063000     -0.769335000
H       11.746010000     -3.379583000     -0.357497000
H        7.528796000     -2.934490000     -0.932583000
N        9.062676000      1.491759000     -1.216215000
N       10.480403000      1.364730000     -1.217846000
N        9.919684000      3.094804000     -2.501573000
C       10.963461000      2.346392000     -1.988911000
C        8.761694000      2.545052000     -1.984089000
F      -15.017662000      1.864050000     -0.194113000
F       15.017662000     -1.864050000      0.194113000
H       12.010780000      2.551602000     -2.158060000
H        7.765129000      2.925423000     -2.159686000
N        8.989328000      0.624343000      1.767426000
N       10.398224000      0.563039000      1.826103000
N        9.630476000      1.135096000      3.906284000
C       10.727299000      0.877855000      3.116254000
C        8.586152000      0.969524000      3.028981000
F       -9.494431000     -4.327973000     -0.169834000
F        9.494431000      4.327973000      0.169834000
H       11.753690000      0.920868000      3.462627000
H        7.541450000      1.093394000      3.290694000
O       13.061561000     -0.189721000     -1.333825000
H       13.307914000     -1.100424000     -1.659249000
H       13.849494000      0.389761000     -1.289697000
O       12.844614000      1.908204000      0.526840000
H       13.497150000      1.847100000      1.253248000
H       12.485165000      2.834473000      0.426349000
O       13.018153000     -0.799824000      1.554489000
H       13.865762000     -1.147926000      1.158215000
H       12.699364000     -1.414931000      2.245745000
H       10.019767000      4.034435000     -2.889846000
H        9.448605000     -4.631914000     -0.865353000
H      -10.019767000     -4.034435000      2.889846000
H       -9.448605000      4.631914000      0.865353000
H        6.150970000     -3.844339000      2.887495000
H        5.433258000      4.875776000      1.333860000
H       -5.433258000     -4.875776000     -1.333860000
H       -6.150970000      3.844339000     -2.887495000
H       -2.014540000     -4.016459000      2.723388000
H       -1.993468000      4.764037000      1.357194000
H        1.993468000     -4.764037000     -1.357194000
H        2.014540000      4.016459000     -2.723388000
B       -6.215427000      5.269875000     -0.073450000
F       -5.199909000      6.077035000      0.480641000
F       -5.880197000      3.855395000      0.220833000
F       -6.277862000      5.399501000     -1.510449000
B        2.137753000      5.370630000      0.123827000
F        3.373353000      5.674204000      0.788010000
F        2.290156000      5.533358000     -1.302855000
F        1.036813000      6.102255000      0.620149000
B       10.658822000      5.153351000     -0.134738000
F       10.753478000      6.242868000      0.732623000
F       11.839947000      4.276537000     -0.004137000
F       10.573015000      5.545438000     -1.522083000
B       14.548936000     -3.104886000     -0.445755000
F       13.567556000     -3.685302000      0.438302000
F       13.821139000     -2.672050000     -1.654481000
F       15.598160000     -3.957032000     -0.755938000
B        6.215427000     -5.269875000      0.073450000
F        5.199909000     -6.077035000     -0.480641000
F        5.880197000     -3.855395000     -0.220833000
F        6.277862000     -5.399501000      1.510449000
B       -2.137753000     -5.370630000     -0.123827000
F       -3.373353000     -5.674204000     -0.788010000
F       -2.290156000     -5.533358000      1.302855000
F       -1.036813000     -6.102255000     -0.620149000
B      -10.658822000     -5.153351000      0.134738000
F      -10.753478000     -6.242868000     -0.732623000
F      -11.839947000     -4.276537000      0.004137000
F      -10.573015000     -5.545438000      1.522083000
B      -14.548936000      3.104886000      0.445755000
F      -13.567556000      3.685302000     -0.438302000
F      -13.821139000      2.672050000      1.654481000
F      -15.598160000      3.957032000      0.755938000

### HHHHH_Frequenzen.csv:
frequencies [1/cm]
6.1809
7.6112
10.1997
12.6864
13.2951
15.3133
17.8157
19.6802
21.3479
21.7024
21.8528
23.948
24.6446
25.6081
26.2734
27.1978
29.0518
29.6874
30.0956
32.3347
32.4268
33.1209
34.0594
36.4683
37.7184
37.9432
39.5099
42.1031
43.3733
44.3099
46.3956
46.792
47.4063
48.5799
48.9942
52.8722
53.7696
54.7773
55.9503
58.2021
61.1591
61.8184
65.2511
65.9588
66.5039
67.8515
70.9013
71.8315
71.9765
73.3942
73.673
74.0036
77.3213
79.6996
82.2965
82.3881
85.1742
85.1949
87.9109
88.2223
91.3517
93.8015
93.81
96.6755
99.725
100.6364
100.9797
103.082
103.1158
103.9567
105.0391
105.489
106.7616
107.3189
108.5044
108.8848
109.8832
110.9459
111.0514
114.6669
115.0698
115.1915
117.5728
118.4165
118.563
119.9689
120.8223
122.6322
125.238
125.7005
127.4176
128.5193
130.1335
132.5696
132.7885
134.0513
134.8348
136.0549
136.3662
139.4238
140.8052
142.393
146.3383
146.8764
147.4192
148.6421
149.3895
150.4156
151.9719
152.5273
156.6599
158.1285
159.3328
160.4815
160.7973
162.8586
163.7356
164.6052
164.7597
165.7738
166.2147
169.2885
169.6155
170.4631
171.1856
174.808
176.2705
179.3196
179.7731
181.6227
182.7315
183.9314
184.9773
188.6912
188.8067
191.8363
194.5628
194.9885
197.0137
199.0426
200.52
201.8451
203.5936
204.7163
210.8202
211.955
211.9628
213.9241
215.1537
216.1992
217.1626
217.9179
222.5851
222.6775
223.9761
226.437
230.1272
230.3873
231.1731
232.4484
237.0198
238.94
240.8963
247.9124
248.2678
249.5134
250.3874
257.4363
258.3428
262.0996
265.1832
269.5846
271.7285
273.8805
279.1401
279.2367
283.0957
284.5174
289.763
293.6844
300.0366
307.5704
314.6479
315.9526
318.5331
322.5426
322.7409
323.7637
323.886
331.0397
331.0648
331.471
331.5654
331.8758
333.3289
338.01
338.0561
338.9021
338.9534
341.0694
341.0708
352.9982
352.9999
366.0709
366.073
381.4257
381.4367
403.0098
403.0109
472.0925
472.1213
480.3566
480.3617
482.0585
482.1197
482.291
482.3555
482.5277
482.5359
486.8712
486.8854
488.8722
488.8831
490.5725
490.7445
491.2718
491.3213
493.0103
493.0125
493.6811
493.7056
493.875
493.8796
502.9505
502.9511
611.8896
611.9388
626.2845
626.2866
628.8335
628.9109
629.2468
629.8264
644.378
644.3957
647.3405
647.4746
648.1677
648.8875
650.7979
651.4209
656.695
658.4285
659.7227
660.8483
661.4473
661.5874
663.697
665.0788
665.4811
665.5944
665.7534
666.0635
666.7346
666.7357
667.4419
667.6813
669.1501
669.1569
675.9566
675.968
676.8389
676.9731
677.5695
678.391
689.2966
689.4153
692.4132
693.2814
696.8101
696.8468
698.8319
699.4213
703.8134
703.8151
706.3739
706.4118
706.8433
706.8888
710.2462
710.2673
771.9343
772.2258
798.9055
799.0193
807.0713
807.2316
810.3352
810.4414
816.2809
816.3691
858.9183
858.9802
863.0639
863.1123
865.9023
865.9303
873.5805
873.6264
875.497
875.4974
877.7577
877.8903
882.0829
882.1431
883.815
883.8352
884.7629
884.8366
885.8689
885.9184
888.1463
888.1633
893.6873
893.7112
896.1409
896.5365
896.6435
896.7043
900.1686
900.8025
904.5658
905.1106
922.5293
922.8636
933.9883
934.2512
939.0262
939.3566
946.1336
946.1936
948.9192
949.1386
949.2639
949.3789
949.6763
949.8496
952.3235
952.3983
955.4482
955.501
959.6787
959.794
959.9638
960.4589
961.8125
961.8738
962.749
963.0121
967.3937
967.5548
971.9006
971.9078
979.5874
979.6772
984.7411
985.2752
985.891
986.5873
986.9283
987.1574
990.7542
990.7738
991.6659
991.7112
994.7515
994.8274
996.3274
996.3838
998.4691
998.4698
1020.6924
1021.1044
1022.5097
1022.5272
1025.5433
1025.7648
1033.716
1033.7769
1034.4891
1034.6423
1035.0093
1035.9529
1036.4701
1036.8065
1037.4836
1037.8709
1038.7657
1038.8806
1039.8297
1039.857
1040.4239
1040.5012
1067.3133
1067.333
1068.9169
1069.181
1071.2914
1071.4053
1109.881
1111.1608
1113.9197
1114.0462
1127.2097
1127.2985
1129.1556
1129.2756
1129.6938
1129.7994
1133.1393
1133.1522
1138.0375
1138.0584
1140.3566
1140.3642
1143.2088
1143.8847
1155.8445
1155.9602
1156.339
1156.5669
1157.1627
1157.3797
1157.9256
1157.943
1159.9194
1160.1258
1163.324
1163.644
1164.7297
1164.8357
1165.6097
1165.6622
1165.8537
1165.9252
1180.3282
1180.6425
1181.1246
1181.2004
1181.6684
1181.6845
1201.0075
1201.2552
1205.9161
1206.4469
1207.5171
1207.6958
1213.7003
1213.7039
1240.7685
1240.7963
1245.371
1245.3787
1246.1679
1246.186
1250.1549
1250.174
1250.7542
1250.8217
1252.1665
1252.1975
1273.5197
1273.6693
1274.396
1274.4617
1276.4185
1276.4248
1290.3232
1290.4354
1290.8323
1291.0945
1292.8421
1293.3509
1294.6925
1294.7423
1295.7687
1296.0815
1298.0315
1298.0614
1332.323
1333.1417
1333.7324
1333.7845
1334.1695
1334.1871
1373.954
1375.3499
1376.3002
1376.4859
1378.4158
1378.4533
1392.0503
1392.8634
1393.9638
1394.7768
1396.4076
1396.4406
1449.0123
1449.0137
1449.3787
1449.4324
1449.7519
1449.8405
1491.7938
1491.957
1493.1205
1493.2768
1495.7677
1495.9412
1511.9711
1512.2136
1512.7066
1513.2916
1513.7069
1513.9054
1514.896
1514.8968
1516.1031
1516.285
1516.9115
1517.1193
1518.2681
1518.4785
1521.0117
1521.012
1523.1574
1523.1582
1660.6867
1660.6908
1670.2156
1670.2995
1678.2365
1678.2389
3239.7963
3239.9029
3251.174
3251.1986
3265.0147
3265.2245
3274.0097
3274.0444
3284.4587
3284.4673
3284.7598
3284.7787
3285.5797
3285.5819
3294.1842
3294.1881
3294.9175
3294.9435
3295.1636
3295.2683
3317.262
3317.2656
3321.0319
3321.1
3326.8569
3326.8609
3330.5982
3330.7664
3334.8164
3334.8266
3335.8005
3335.8387
3337.8441
3337.9752
3343.7581
3343.7584
3417.0419
3417.0614
3418.2502
3418.2707
3436.1212
3436.2056
3598.1743
3598.1862
3600.759
3601.0353
3602.3268
3602.3573
3610.8011
3610.8252
3622.0684
3622.0971
3636.4801
3636.6929
3804.3926
3804.3932
3810.4478
3810.45
3812.009
3812.0131

### HHHHL.xyz:
203
Geometry extracted from HHHHL.log
Fe       3.891125000      0.062780000      0.065521000
Fe      -3.911242000      0.086233000     -0.000291000
Fe      -0.021066000     -0.031378000      0.080042000
N       -1.276090000     -1.321484000      1.294568000
N       -2.694608000     -1.229726000      1.290754000
N       -2.098106000     -3.041069000      2.446432000
C       -3.155315000     -2.282790000      1.979584000
C       -0.952181000     -2.422472000      1.984869000
H       -4.199459000     -2.512642000      2.137476000
H        0.053425000     -2.786147000      2.144401000
N       -1.234457000     -0.347110000     -1.627548000
N       -2.644910000     -0.301459000     -1.662048000
N       -1.900269000     -0.759201000     -3.780432000
C       -2.987456000     -0.553901000     -2.962944000
C       -0.844546000     -0.622984000     -2.910235000
H       -4.017886000     -0.591697000     -3.296800000
H        0.197297000     -0.720187000     -3.192908000
N       -1.270134000      1.694339000      0.682586000
N       -2.686197000      1.820412000      0.534305000
N       -1.848197000      3.798224000      1.123982000
C       -3.004897000      3.099762000      0.806332000
C       -0.801569000      2.897446000      1.043003000
H       -4.007353000      3.519899000      0.762563000
H        0.239634000      3.141722000      1.202412000
Fe      -7.721957000     -0.187135000     -0.083181000
N       -6.535839000     -1.732179000     -0.526663000
N       -5.116222000     -1.643456000     -0.592545000
N       -5.722028000     -3.720340000     -1.097501000
C       -4.658297000     -2.852174000     -0.943920000
C       -6.876835000     -2.997781000     -0.839705000
H       -3.616016000     -3.117680000     -1.057529000
H       -7.885188000     -3.399139000     -0.856368000
N       -6.649916000      1.062835000     -1.235752000
N       -5.241986000      1.251313000     -1.235632000
N       -6.158047000      2.769248000     -2.579236000
C       -4.982668000      2.289591000     -2.037793000
C       -7.171315000      1.992669000     -2.052642000
F       -7.574104000      5.486798000      0.422934000
F        7.416992000     -5.493529000     -0.619456000
H       -4.001549000      2.704360000     -2.221140000
H       -8.223109000      2.115123000     -2.265784000
N       -6.632861000      0.251155000      1.541197000
N       -5.228019000      0.354754000      1.616299000
N       -6.073487000      0.789700000      3.697902000
C       -4.949588000      0.677554000      2.917723000
C       -7.085931000      0.520130000      2.804310000
H       -3.936861000      0.826647000      3.274600000
H       -8.139153000      0.526634000      3.056170000
Fe     -11.472428000     -0.263181000     -0.253835000
N       -8.895118000      1.388747000      0.368389000
N      -10.311736000      1.512876000      0.218390000
N       -9.466748000      3.502205000      0.751581000
C      -10.620784000      2.800910000      0.451692000
C       -8.422949000      2.601200000      0.698379000
H      -11.616623000      3.225412000      0.384543000
H       -7.384754000      2.857953000      0.853348000
N       -8.821497000     -1.379570000      1.058113000
N      -10.240266000     -1.365621000      1.104236000
N       -9.501375000     -2.928673000      2.501092000
C      -10.617075000     -2.313079000      1.969129000
C       -8.407562000     -2.333504000      1.903794000
H      -11.637689000     -2.589163000      2.190642000
H       -7.377674000     -2.597765000      2.088454000
N       -8.786155000     -0.619944000     -1.720007000
N      -10.189229000     -0.629384000     -1.847427000
N       -9.300231000     -1.166427000     -3.885097000
C      -10.443005000     -0.963380000     -3.150391000
C       -8.307115000     -0.945720000     -2.960069000
H      -11.449663000     -1.056798000     -3.541535000
H       -7.248109000     -1.016684000     -3.175328000
O      -12.891844000      0.077801000      1.281591000
H      -13.159597000      0.987089000      1.593391000
H      -13.665370000     -0.521994000      1.248598000
O      -12.684411000     -2.012523000     -0.580816000
H      -13.324830000     -1.994450000     -1.319910000
H      -12.359358000     -2.937296000     -0.387108000
O      -12.888165000      0.665560000     -1.635641000
H      -13.752931000      0.965686000     -1.239057000
H      -12.580533000      1.337578000     -2.277845000
N        1.199549000      1.308254000     -1.162063000
N        2.619235000      1.345565000     -1.165837000
N        1.860975000      3.090012000     -2.324690000
C        2.983889000      2.430952000     -1.860880000
C        0.776211000      2.373560000     -1.855172000
F        1.900401000      3.869580000      0.454894000
F       -1.919787000     -3.935324000     -0.317862000
H        4.003415000      2.751008000     -2.024987000
H       -0.258697000      2.642055000     -2.015444000
N        1.227489000      0.335191000      1.754694000
N        2.639208000      0.371403000      1.749943000
N        1.930245000      0.743296000      3.897111000
C        3.003411000      0.617113000      3.046243000
C        0.859319000      0.562286000      3.053231000
H        4.039570000      0.702023000      3.352746000
H       -0.178217000      0.597346000      3.364567000
N        1.244779000     -1.747655000     -0.491318000
N        2.674558000     -1.708337000     -0.507093000
N        2.007075000     -3.747953000     -1.102690000
C        3.102039000     -2.925662000     -0.879635000
C        0.873329000     -2.987013000     -0.854112000
H        4.140467000     -3.233476000     -0.954942000
H       -0.150484000     -3.347718000     -0.913317000
Fe       7.798799000      0.251514000      0.024326000
N        6.516072000      1.942725000      0.577389000
N        5.091489000      1.843614000      0.654584000
N        5.701771000      3.896769000      1.262626000
C        4.633321000      3.033898000      1.070844000
C        6.855259000      3.188712000      0.948794000
H        3.589337000      3.299358000      1.192739000
H        7.867179000      3.587478000      0.972495000
N        6.590566000     -1.097334000      1.296127000
N        5.173587000     -1.198092000      1.291460000
N        5.998942000     -2.883932000      2.489393000
C        4.851814000     -2.285080000      2.004905000
C        7.055251000     -2.128784000      2.014788000
H        3.847457000     -2.650604000      2.167285000
H        8.100390000     -2.341588000      2.194349000
N        6.541424000     -0.165404000     -1.638901000
N        5.130582000     -0.228451000     -1.623798000
N        5.831047000     -0.615381000     -3.770709000
C        4.761967000     -0.498703000     -2.914199000
C        6.904949000     -0.402862000     -2.936629000
H        3.725322000     -0.607235000     -3.211858000
H        7.941265000     -0.425127000     -3.253416000
Fe      11.607707000      0.126658000      0.122925000
N        9.039129000     -1.481863000     -0.568121000
N       10.448788000     -1.644359000     -0.383390000
N        9.554520000     -3.624649000     -0.873809000
C       10.726017000     -2.948011000     -0.570457000
C        8.538047000     -2.687430000     -0.867887000
H       11.706918000     -3.403051000     -0.471124000
H        7.493089000     -2.911337000     -1.032515000
N        9.055374000      1.508629000     -1.214795000
N       10.472408000      1.375183000     -1.224570000
N        9.916103000      3.144937000     -2.454989000
C       10.957839000      2.376824000     -1.968008000
C        8.756985000      2.585414000     -1.950632000
F      -14.905210000      1.682363000     -0.251669000
F       14.989592000     -1.927499000      0.079101000
H       12.005580000      2.582277000     -2.134340000
H        7.761319000      2.973980000     -2.113267000
N        8.992201000      0.573779000      1.743118000
N       10.401371000      0.509922000      1.790938000
N        9.648462000      1.028593000      3.890363000
C       10.739679000      0.791031000      3.086331000
C        8.598220000      0.885730000      3.016450000
F       -9.446152000     -4.310688000     -0.095134000
F        9.555772000      4.273075000      0.280638000
H       11.768399000      0.824077000      3.426741000
H        7.555477000      1.001161000      3.289681000
O       13.037681000     -0.206771000     -1.400197000
H       13.273156000     -1.112746000     -1.746534000
H       13.831087000      0.364961000     -1.352918000
O       12.863352000      1.847729000      0.512635000
H       13.523606000      1.755710000      1.228799000
H       12.519963000      2.782576000      0.440318000
O       13.008755000     -0.878616000      1.476591000
H       13.850337000     -1.226141000      1.066850000
H       12.690076000     -1.503796000      2.158781000
H       10.019464000      4.093453000     -2.819504000
H        9.401016000     -4.626231000     -1.003081000
H       -9.521785000     -3.830787000      2.977699000
H       -9.329536000      4.507110000      0.881481000
H        6.066916000     -3.842127000      2.836799000
H        5.631679000      4.872549000      1.548850000
H       -5.623360000     -4.718166000     -1.287794000
H       -6.282972000      3.689861000     -3.003221000
H       -2.166127000     -4.014164000      2.752861000
H       -1.735141000      4.796292000      1.308846000
H        2.035963000     -4.732523000     -1.366681000
H        1.830093000      4.057201000     -2.651291000
B       -6.308925000      5.317767000     -0.245159000
F       -5.352030000      6.272107000      0.142502000
F       -5.805788000      3.972620000      0.127144000
F       -6.514161000      5.307971000     -1.675501000
B        1.700893000      5.326702000      0.261627000
F        2.802435000      5.981722000      0.866946000
F        1.659225000      5.562732000     -1.159989000
F        0.439455000      5.648160000      0.860312000
B       10.707817000      5.118288000     -0.020763000
F       10.810374000      6.177543000      0.882959000
F       11.896466000      4.246823000      0.055264000
F       10.588180000      5.557667000     -1.390409000
B       14.508724000     -3.150980000     -0.584994000
F       13.529431000     -3.744351000      0.292990000
F       13.775056000     -2.686754000     -1.778532000
F       15.550012000     -4.002508000     -0.921302000
B        6.141037000     -5.211612000     -0.023748000
F        5.080926000     -5.956210000     -0.588356000
F        5.860624000     -3.777359000     -0.275756000
F        6.213265000     -5.383810000      1.406578000
B       -2.286570000     -5.353221000     -0.067522000
F       -3.555976000     -5.569282000     -0.702590000
F       -2.422762000     -5.504113000      1.364622000
F       -1.255211000     -6.163782000     -0.581701000
B      -10.552840000     -5.151824000      0.349367000
F      -10.635912000     -6.326539000     -0.399491000
F      -11.778353000     -4.342366000      0.191069000
F      -10.384343000     -5.395730000      1.762171000
B      -14.415005000      2.943196000      0.326862000
F      -13.428629000      3.467519000     -0.587294000
F      -13.683658000      2.556906000      1.551167000
F      -15.447815000      3.825925000      0.604562000

### HHHHL_Frequenzen.csv:
frequencies [1/cm]
6.3387
7.5956
10.0292
13.0721
13.7018
15.9271
17.5636
19.6124
21.5699
22.261
22.5094
24.2869
25.1297
26.0911
26.7177
27.3424
29.3333
30.7018
31.6455
33.2344
33.6822
35.1644
36.0472
37.5496
39.6931
39.7944
41.1382
43.3954
44.999
45.8939
46.8634
48.22
49.8131
52.7335
53.9833
54.7264
56.7394
57.4616
59.824
62.2382
63.3802
65.3447
66.7771
67.4832
68.7465
71.3831
71.8623
72.7012
73.5848
74.3366
75.0896
77.6713
79.3454
81.0314
82.8973
83.7231
84.7517
87.862
88.9156
90.3961
93.466
93.843
97.0661
97.792
98.6574
101.2722
101.8854
103.4466
105.1479
105.5776
106.1288
106.666
107.9239
108.2753
109.8184
111.3059
112.6356
113.1147
115.2479
116.0854
117.7075
118.9768
119.9308
120.9803
122.8139
124.2382
125.6167
127.9536
129.7064
131.7205
132.7652
133.9093
134.689
137.1816
137.2841
139.8192
141.6672
143.4491
145.6597
146.4914
148.1727
150.1459
150.7444
152.2444
154.3379
154.9279
156.2511
159.3066
159.5142
161.1569
161.5987
163.8069
164.1849
165.2551
166.0114
168.2398
169.0593
171.6186
175.1038
178.354
178.9192
180.5308
181.2193
183.4068
183.7534
187.664
189.2356
189.4594
191.1247
192.7122
193.9672
195.7369
197.2926
198.1182
200.4189
201.1708
203.5902
204.7611
209.8241
212.1581
213.6827
216.3306
217.5679
219.7067
220.6319
221.2877
223.2059
224.3603
227.0196
230.3292
230.96
231.9898
237.0988
238.4723
240.2128
245.2219
247.2683
249.1204
250.5002
252.7781
255.4803
256.383
260.9737
261.3806
267.259
268.6721
270.8001
274.6064
276.6298
279.7353
283.3725
284.9101
287.09
287.4941
290.6923
294.2426
298.0764
302.8775
314.0335
314.9764
317.0452
320.9404
322.4492
322.7848
323.7962
327.8118
329.9995
330.9909
331.0987
331.704
332.3114
332.7287
335.5858
337.0962
339.3723
341.7945
341.8826
343.6336
347.4341
353.82
366.8939
368.8547
381.6375
385.6789
403.1815
403.4842
410.9899
413.6404
430.2405
471.5984
473.09
480.2114
480.4085
480.8739
481.814
482.1098
482.5057
482.7128
483.9628
487.1279
487.3354
488.7221
488.9188
489.1651
489.5986
491.5875
492.4497
492.8746
493.1317
493.4543
493.6238
494.0202
494.0668
503.2095
503.7043
612.1745
615.523
626.5653
626.8269
628.8566
629.2299
629.8382
630.0293
644.0112
644.029
646.5018
648.6481
649.376
650.3128
651.3146
656.8512
657.5272
659.1052
660.8785
661.5385
662.9097
663.7988
665.0308
665.4878
665.6498
666.1311
666.9917
667.3321
668.9553
669.0759
672.3561
675.761
676.0923
676.8094
677.1545
678.0773
680.5179
682.2902
683.9456
684.7225
685.6441
689.3064
689.9564
692.8322
696.012
697.2211
697.9726
699.8984
703.0451
703.954
705.2014
706.6111
706.8236
707.1546
710.5501
710.6245
762.6524
771.3558
797.5511
802.8301
804.9212
805.1059
810.5
810.833
816.233
823.5494
848.9223
857.7765
858.951
860.2368
862.186
865.2877
867.7545
868.1468
873.4623
873.5755
874.322
876.9785
877.7382
879.0191
881.0497
881.4884
882.3545
883.4983
883.9336
885.0478
885.4632
886.929
888.4358
888.6836
893.9163
894.1435
894.7595
896.7569
897.1829
901.0589
903.7241
904.6883
916.8657
921.6476
927.5763
933.9385
935.3585
941.5218
943.6749
947.8218
948.5373
948.9197
949.0916
949.3633
949.6547
949.8134
949.9204
950.3506
954.7157
955.1868
959.5369
959.6732
960.1599
961.4898
961.8103
962.812
963.0214
963.0924
964.2879
965.8058
969.3401
972.4788
979.2733
980.2182
984.2611
985.1168
986.995
987.447
991.3692
991.4921
991.7274
993.2195
994.3239
994.7458
996.7491
998.1316
998.7812
1000.7747
1003.6658
1007.6163
1020.6387
1021.7639
1022.9296
1023.6409
1024.6388
1033.3859
1034.3719
1034.5618
1034.8558
1035.2257
1035.7992
1037.5295
1037.752
1038.5345
1039.7129
1040.5153
1040.8194
1042.5228
1042.5756
1046.7396
1046.93
1052.9146
1067.7408
1067.8646
1069.5137
1071.1297
1073.7324
1079.6506
1100.931
1108.2676
1117.4711
1122.226
1126.2664
1129.1116
1129.2046
1129.637
1130.04
1133.0217
1134.6766
1137.9292
1139.3361
1141.5202
1141.7893
1143.6057
1144.8391
1146.2354
1153.5981
1156.159
1156.5694
1157.4459
1158.0217
1159.4534
1160.2195
1160.3877
1162.3537
1163.2778
1163.7639
1164.6136
1164.7896
1165.1018
1165.7959
1172.2659
1176.2199
1179.4251
1179.6073
1180.5427
1180.7101
1183.0627
1184.9003
1188.6039
1201.6836
1201.944
1206.2472
1206.7966
1207.3081
1213.734
1215.3225
1219.3164
1242.8355
1243.3758
1244.3492
1244.977
1247.1151
1250.0993
1250.3448
1250.7083
1250.9351
1251.9073
1253.1475
1256.1657
1273.7409
1274.235
1274.745
1276.4884
1279.6639
1282.2074
1290.329
1290.4399
1291.5428
1292.7947
1293.4851
1295.2193
1295.8615
1297.0961
1298.3527
1298.3858
1301.5439
1303.5105
1332.2032
1333.1841
1333.8448
1334.1853
1345.7175
1347.0227
1373.5127
1374.9977
1376.169
1378.7733
1392.1842
1392.4667
1393.7536
1394.9189
1395.8426
1396.238
1412.0803
1413.9058
1448.6983
1449.1716
1449.436
1449.662
1449.8232
1450.6848
1490.6828
1493.8505
1495.4162
1496.0923
1498.0833
1499.3212
1511.7949
1512.1116
1512.8491
1513.4889
1514.2035
1514.7676
1515.1816
1515.9082
1516.6235
1516.7935
1516.926
1518.3394
1518.7727
1521.1825
1522.9655
1523.1202
1525.0929
1526.7987
1660.596
1660.7855
1670.6998
1670.7823
1678.5961
1682.8553
3241.1833
3241.6381
3247.3494
3265.4762
3268.0319
3272.086
3284.0466
3284.3056
3284.9647
3285.099
3285.3347
3286.0422
3287.8062
3293.1235
3294.1759
3294.627
3295.0453
3295.2332
3297.4924
3299.1267
3316.1515
3318.8429
3321.0868
3323.6558
3327.4301
3330.2673
3331.373
3333.7721
3334.2982
3335.7265
3337.0177
3339.5239
3341.0052
3342.5943
3343.4609
3351.8102
3406.2878
3414.9061
3419.1858
3424.5481
3434.2146
3445.9454
3588.1047
3594.2908
3604.5624
3605.955
3607.5038
3607.9984
3614.0897
3619.6457
3619.853
3628.8252
3637.0826
3642.6609
3800.1072
3804.2029
3805.7145
3810.4223
3811.4734
3814.6659

### HHHLH.xyz:
203
Geometry extracted from HHHLH.log
Fe       3.876260000     -0.064501000     -0.039150000
Fe      -3.864160000     -0.037249000      0.032089000
Fe       0.036541000     -0.091575000     -0.055215000
N       -1.192962000      1.217617000     -1.288054000
N       -2.612153000      1.251553000     -1.232848000
N       -1.905099000      2.993003000     -2.429208000
C       -3.006161000      2.333975000     -1.916207000
C       -0.800333000      2.281279000     -2.002504000
H       -4.030934000      2.655232000     -2.038778000
H        0.226903000      2.550208000     -2.205078000
N       -1.156499000      0.274825000      1.653624000
N       -2.568225000      0.276900000      1.689006000
N       -1.807534000      0.688506000      3.811088000
C       -2.901406000      0.527277000      2.992476000
C       -0.757405000      0.525487000      2.938980000
H       -3.930324000      0.594110000      3.326305000
H        0.286835000      0.587874000      3.222930000
N       -1.236166000     -1.826024000     -0.579338000
N       -2.666588000     -1.792282000     -0.558835000
N       -2.009835000     -3.839462000     -1.134314000
C       -3.101276000     -3.016572000     -0.897551000
C       -0.872463000     -3.071100000     -0.928425000
H       -4.141825000     -3.325407000     -0.943491000
H        0.148524000     -3.435724000     -0.995305000
Fe      -7.755414000      0.273500000      0.047037000
N       -6.422667000      1.936200000      0.552669000
N       -5.010617000      1.744179000      0.650719000
N       -5.477784000      3.861600000      1.149226000
C       -4.475417000      2.918165000      1.014283000
C       -6.675211000      3.222169000      0.860071000
H       -3.419843000      3.114483000      1.143419000
H       -7.658798000      3.687362000      0.863287000
N       -6.556530000     -1.099608000      1.320231000
N       -5.145841000     -1.268439000      1.280577000
N       -6.020150000     -2.913083000      2.500537000
C       -4.858474000     -2.369321000      1.986680000
C       -7.051029000     -2.107889000      2.052264000
F       -7.506739000     -5.500342000     -0.567053000
F        7.418923000      5.556383000      0.391945000
H       -3.870101000     -2.785893000      2.122341000
H       -8.100440000     -2.268650000      2.259275000
N       -6.537412000     -0.203572000     -1.632373000
N       -5.129484000     -0.310521000     -1.639240000
N       -5.875910000     -0.699275000     -3.769909000
C       -4.790036000     -0.606426000     -2.931898000
C       -6.929119000     -0.444105000     -2.921272000
H       -3.762028000     -0.749620000     -3.244693000
H       -7.970604000     -0.438203000     -3.221214000
Fe     -11.560014000      0.216642000      0.196525000
N       -9.034586000     -1.449415000     -0.505076000
N      -10.444899000     -1.584200000     -0.304971000
N       -9.592398000     -3.585079000     -0.785976000
C      -10.748069000     -2.884072000     -0.477682000
C       -8.558560000     -2.666881000     -0.798140000
H      -11.736320000     -3.319308000     -0.364661000
H       -7.519748000     -2.911904000     -0.973006000
N       -9.002471000      1.530360000     -1.198561000
N      -10.421591000      1.418206000     -1.191253000
N       -9.851338000      3.152716000     -2.464922000
C      -10.899410000      2.411192000     -1.951030000
C       -8.695713000      2.586653000     -1.959987000
H      -11.945635000      2.628799000     -2.111220000
H       -7.696522000      2.958372000     -2.139061000
N       -8.916242000      0.636637000      1.776047000
N      -10.325191000      0.589190000      1.845767000
N       -9.534669000      1.133628000      3.924843000
C      -10.640490000      0.895127000      3.141499000
C       -8.499293000      0.965755000      3.037427000
H      -11.663543000      0.945417000      3.496658000
H       -7.451307000      1.076611000      3.291722000
O      -13.022680000     -0.103627000     -1.298973000
H      -13.282695000     -1.008846000     -1.629183000
H      -13.802708000      0.485686000     -1.245942000
O      -12.763169000      1.977629000      0.576118000
H      -13.411841000      1.920553000      1.306302000
H      -12.389626000      2.898872000      0.481652000
O      -12.963691000     -0.739353000      1.583429000
H      -13.818947000     -1.073038000      1.191248000
H      -12.646761000     -1.365436000      2.265641000
N        1.347434000     -1.340749000      1.141936000
N        2.764605000     -1.298691000      1.072383000
N        2.167135000     -3.001257000      2.375985000
C        3.226808000     -2.311936000      1.820832000
C        1.022072000     -2.380382000      1.919618000
F        1.848690000     -4.033307000     -0.343703000
F       -1.728557000      3.862397000      0.339384000
H        4.268309000     -2.555226000      1.965898000
H        0.012216000     -2.692823000      2.145533000
N        1.318850000     -0.424145000     -1.694144000
N        2.728128000     -0.366322000     -1.652590000
N        2.097073000     -0.778889000     -3.817349000
C        3.139416000     -0.584549000     -2.939661000
C        0.997500000     -0.671706000     -3.002165000
H        4.184622000     -0.608301000     -3.221349000
H       -0.028132000     -0.769676000     -3.339038000
N        1.346169000      1.598739000      0.483336000
N        2.772117000      1.523515000      0.507314000
N        2.155501000      3.565580000      1.135443000
C        3.230320000      2.721868000      0.908298000
C        1.005989000      2.838978000      0.868206000
H        4.270796000      3.011944000      0.988203000
H       -0.009060000      3.221709000      0.927871000
Fe       7.717952000     -0.199204000      0.022311000
N        6.376632000     -1.842925000     -0.467918000
N        4.966064000     -1.665438000     -0.591533000
N        5.473190000     -3.755497000     -1.154427000
C        4.455277000     -2.833302000     -1.013083000
C        6.652297000     -3.112941000     -0.815094000
H        3.408026000     -3.046490000     -1.167555000
H        7.643636000     -3.561354000     -0.809446000
N        6.425864000      1.084778000     -1.211662000
N        5.009687000      1.140672000     -1.140863000
N        5.716140000      2.780191000     -2.468754000
C        4.613656000      2.171480000     -1.902820000
C        6.817999000      2.089158000     -2.005232000
H        3.590380000      2.481776000     -2.049893000
H        7.845714000      2.327407000     -2.242297000
N        6.425399000      0.243115000      1.638325000
N        5.016342000      0.239230000      1.576696000
N        5.630618000      0.670407000      3.742412000
C        4.595083000      0.498550000      2.853323000
C        6.737840000      0.504532000      2.945213000
H        3.547318000      0.561780000      3.119872000
H        7.762318000      0.574097000      3.292369000
Fe      11.512671000     -0.127005000     -0.159839000
N        8.977012000      1.533013000      0.543954000
N       10.385636000      1.667311000      0.327923000
N        9.526883000      3.679716000      0.744298000
C       10.683323000      2.973784000      0.451246000
C        8.497956000      2.757659000      0.797676000
H       11.668224000      3.410825000      0.314533000
H        7.459288000      3.003876000      0.968747000
N        8.974180000     -1.434770000      1.272565000
N       10.393440000     -1.331039000      1.240681000
N        9.835353000     -3.065914000      2.519018000
C       10.878613000     -2.329030000      1.988986000
C        8.674381000     -2.491819000      2.036030000
F      -14.986143000     -1.770390000      0.231619000
F       14.914918000      1.899389000     -0.241087000
H       11.926078000     -2.554424000      2.129199000
H        7.676462000     -2.858810000      2.231167000
N        8.857750000     -0.559077000     -1.721155000
N       10.266661000     -0.521665000     -1.797805000
N        9.463113000     -1.077756000     -3.868759000
C       10.573955000     -0.840065000     -3.092159000
C        8.433276000     -0.895917000     -2.978403000
F       -9.373734000      4.378746000      0.200319000
F        9.371733000     -4.222888000     -0.184415000
H       11.594902000     -0.900887000     -3.451638000
H        7.383940000     -1.004706000     -3.228385000
O       12.982724000      0.221435000      1.319977000
H       13.237414000      1.131072000      1.642375000
H       13.765893000     -0.364018000      1.272373000
O       12.732023000     -1.874180000     -0.542043000
H       13.382005000     -1.804893000     -1.270020000
H       12.369572000     -2.800543000     -0.452168000
O       12.896825000      0.831910000     -1.565441000
H       13.747450000      1.188052000     -1.182249000
H       12.570959000      1.429883000     -2.268201000
H        9.929404000     -4.010931000      2.895078000
H        9.388190000      4.688511000      0.824336000
H       -9.944297000      4.096987000     -2.843887000
H       -9.457856000     -4.590232000     -0.909148000
H        5.742093000      3.722535000     -2.862597000
H        5.312829000     -4.743062000     -1.362171000
H       -5.306292000      4.849591000      1.341339000
H       -6.120835000     -3.868039000      2.849143000
H       -1.907397000      3.961332000     -2.755322000
H       -2.040608000     -4.828921000     -1.378578000
H        2.207632000      4.547255000      1.406602000
H        2.226039000     -3.946278000      2.758409000
B       -6.208970000     -5.257913000     -0.000945000
F       -5.190038000     -6.048949000     -0.575325000
F       -5.881892000     -3.837556000     -0.275297000
F       -6.260087000     -5.411114000      1.433227000
B        2.255219000     -5.432615000     -0.057319000
F        3.462648000     -5.670572000     -0.799707000
F        2.527296000     -5.505726000      1.359041000
F        1.193892000     -6.277488000     -0.435917000
B       10.515445000     -5.087168000      0.091651000
F       10.568178000     -6.162364000     -0.796821000
F       11.719159000     -4.241610000     -0.037997000
F       10.434918000     -5.501899000      1.472177000
B       14.471536000      3.137442000      0.422643000
F       13.482486000      3.740152000     -0.437290000
F       13.759996000      2.697010000      1.637863000
F       15.536140000      3.972953000      0.725233000
B        6.116445000      5.258589000     -0.135826000
F        5.094132000      6.062324000      0.408880000
F        5.825730000      3.848506000      0.225850000
F        6.139945000      5.323142000     -1.578051000
B       -2.008775000      5.301593000      0.099982000
F       -3.240415000      5.599711000      0.775231000
F       -2.177436000      5.464083000     -1.325425000
F       -0.909180000      6.038099000      0.586273000
B      -10.540499000      5.208002000     -0.083799000
F      -10.618956000      6.295208000      0.787991000
F      -11.722188000      4.334466000      0.062269000
F      -10.474794000      5.603942000     -1.471311000
B      -14.535320000     -3.010376000     -0.422296000
F      -13.553292000     -3.608740000      0.448934000
F      -13.812039000     -2.574612000     -1.632940000
F      -15.595589000     -3.848865000     -0.732018000

### HHHLH_Frequenzen.csv:
frequencies [1/cm]
6.5324
7.5128
10.4152
12.7501
13.1281
14.7552
17.8985
19.299
20.2012
21.2042
22.3672
23.8652
24.3572
25.0316
26.4854
27.1086
29.3015
29.9799
30.8726
32.0715
32.4017
33.816
35.1299
36.4756
37.727
38.4195
40.0785
43.7362
44.9505
45.2759
47.114
48.0269
48.2872
49.0621
50.3588
54.8988
56.109
56.5866
59.8433
61.8957
62.4892
65.9572
66.5164
67.1638
69.1616
71.3252
72.2359
72.6898
73.5021
75.4092
77.6418
78.4103
81.0313
82.19
83.4922
84.1511
87.0049
89.3745
89.4825
92.3246
92.8082
93.9638
97.2906
98.5866
100.1635
101.0992
102.2567
103.7364
104.5966
105.7076
106.0128
107.2766
108.7089
109.1717
109.7943
110.5682
112.029
114.7332
115.6158
118.1021
118.8079
119.7847
121.1099
121.5355
122.5753
124.6377
126.6062
127.9366
130.8545
132.3135
133.3973
134.308
135.1439
136.5465
137.4955
139.6761
141.6863
142.3749
143.7124
146.5583
148.0069
148.5293
149.4329
151.5121
151.8364
152.8511
155.7912
158.8259
160.2973
161.6889
162.2037
163.9529
164.5226
166.233
166.9776
169.6234
169.914
171.3067
174.6122
179.0976
179.8737
180.606
182.5306
184.5195
185.9411
186.0214
189.3336
190.8777
192.0431
193.7184
196.276
197.8515
198.4897
199.3815
199.9189
200.2634
203.7534
206.4353
207.291
212.3708
212.901
214.0008
215.4888
216.5413
219.4905
221.7241
225.1477
226.8555
230.3724
230.6622
230.891
232.929
234.6188
239.0625
241.4998
246.5805
247.4138
249.3888
250.3354
251.9266
254.8332
256.6166
259.7857
261.9752
265.2147
266.7182
270.4067
272.9543
277.5605
279.6296
282.4393
286.828
289.808
290.0781
292.7993
293.2651
295.5728
301.4743
311.0417
315.9134
316.1777
322.3824
322.529
323.5078
323.7899
326.0307
330.8017
331.2754
331.5556
331.8427
332.6447
333.3236
336.9255
337.583
338.6562
339.162
340.7717
342.3228
352.6429
354.5544
365.5612
367.0985
380.1097
381.3591
402.7697
403.4659
409.9172
413.2136
429.8491
471.3728
473.6239
480.2602
480.3657
482.0422
482.3067
482.4041
482.4819
482.7533
483.3987
486.6741
487.0871
488.8244
488.8492
490.0049
490.3262
490.741
491.3447
493.0212
493.3388
493.4885
493.6448
494.06
494.8574
503.0109
503.1163
612.0242
612.1193
626.145
626.2002
628.58
629.417
629.9053
630.6024
644.1851
644.7122
647.1207
647.243
647.8293
648.4155
651.0218
651.4975
657.4118
659.5664
659.9839
661.4486
662.89
663.8599
665.2905
665.5254
665.9597
666.6665
667.4883
668.4187
669.156
669.917
672.4793
675.4547
675.635
676.0385
676.9224
677.7745
679.8933
681.8314
683.5206
684.5625
686.996
688.5087
690.9833
692.7483
696.5598
696.6864
697.9401
699.9174
703.7476
704.0495
705.8417
706.7738
707.0668
707.2365
710.2572
710.3776
768.6661
769.7384
799.3489
800.9934
802.565
806.3479
809.5875
810.8661
815.3705
817.8559
850.7802
854.6357
858.6952
862.7671
864.4997
865.7834
866.5217
867.4378
872.48
874.1794
875.2302
876.3596
876.9814
878.9155
881.4114
882.2667
882.5714
883.1672
883.9616
884.3151
885.7991
888.0929
890.5153
891.9541
893.6858
893.8153
896.5537
896.6621
898.7783
899.9199
904.1359
904.3267
922.0113
922.4247
927.7346
933.6062
934.9963
939.5935
943.8732
945.425
948.2032
948.7766
949.1008
949.2192
949.467
949.7364
952.316
952.5327
954.8145
955.187
958.6191
959.2819
959.63
960.1924
961.8847
962.3635
963.4058
963.7156
965.6344
966.7038
969.4406
970.3606
975.0564
979.7531
985.467
986.2335
987.0435
987.1008
990.6537
991.5323
991.9563
994.7021
995.7358
995.9664
996.3635
998.5117
998.5377
1000.361
1002.3127
1004.1373
1020.2049
1022.477
1022.6139
1025.6924
1031.4798
1031.9336
1033.94
1034.7577
1036.1619
1036.7978
1037.129
1037.6081
1038.3188
1038.3392
1039.0805
1039.1566
1039.4593
1039.8089
1040.1391
1041.2833
1045.5741
1049.1338
1067.7567
1068.5814
1070.2851
1071.2196
1072.1982
1073.8545
1110.5909
1114.6074
1118.8006
1119.3971
1127.426
1127.507
1129.5207
1129.7928
1133.3883
1135.073
1135.5148
1137.9254
1139.2534
1140.7358
1142.1533
1143.9377
1144.7673
1153.7863
1156.4073
1156.5613
1157.4768
1157.9225
1157.9489
1159.6216
1159.9801
1160.1933
1160.9328
1163.4768
1164.4404
1165.096
1165.5839
1165.7563
1165.9937
1169.0353
1175.3755
1177.8082
1180.6671
1181.0188
1181.1836
1181.7275
1186.598
1188.4119
1201.1759
1201.6035
1205.9531
1207.4768
1212.6021
1213.7144
1213.752
1214.8623
1240.7697
1246.085
1246.4266
1247.7382
1248.0711
1250.0275
1250.6657
1250.8178
1251.7136
1252.1493
1252.3715
1254.4146
1273.7853
1274.5038
1276.4288
1276.6791
1278.9295
1280.2159
1290.6571
1290.9657
1293.7922
1294.4756
1295.0021
1295.5046
1295.8356
1296.3528
1298.2405
1298.5965
1299.0418
1301.2163
1332.4647
1333.4461
1333.5518
1334.1217
1345.3028
1346.1402
1374.9768
1376.5891
1378.4277
1379.5715
1392.2969
1392.8505
1393.6968
1394.1355
1396.1763
1396.4612
1412.6395
1413.1694
1448.7888
1449.0589
1449.3799
1449.4651
1449.6698
1449.8879
1491.8424
1493.5277
1495.4831
1496.6479
1499.1133
1503.9787
1512.381
1513.0762
1513.6394
1514.4133
1514.9947
1515.9542
1516.503
1517.0856
1517.2891
1518.2935
1518.9646
1520.2654
1520.8703
1521.1369
1521.9168
1523.2889
1523.2981
1524.0145
1660.0772
1660.7241
1669.3668
1670.3889
1677.5508
1678.371
3238.2101
3241.436
3251.3779
3252.0145
3261.3245
3266.9168
3274.4902
3283.1088
3284.4589
3284.7702
3284.9145
3286.0226
3286.9919
3289.1173
3293.7432
3294.1991
3294.8898
3295.2096
3296.7236
3299.4558
3318.1588
3319.6176
3323.1191
3326.8112
3331.0678
3331.7387
3331.8047
3333.587
3334.5149
3334.9462
3335.2422
3338.7646
3343.4909
3343.8212
3347.537
3347.8973
3412.5539
3414.6037
3416.677
3419.4014
3432.3992
3435.8885
3599.7572
3600.4738
3600.7076
3603.1635
3605.2455
3607.0076
3609.2052
3612.3333
3614.7674
3622.9858
3636.5987
3638.4923
3804.6265
3805.6517
3810.3506
3811.0186
3811.9741
3812.0891

### HHHLL.xyz:
203
Geometry extracted from HHHLL.log
Fe      -3.808920000     -0.021471000     -0.013284000
Fe       3.926457000     -0.013222000      0.029294000
Fe       0.083076000      0.044982000      0.102097000
N        1.368752000     -1.251279000     -1.088121000
N        2.787172000     -1.237984000     -1.053290000
N        2.124147000     -2.937940000     -2.327800000
C        3.211119000     -2.265315000     -1.805645000
C        1.003848000     -2.290548000     -1.847319000
H        4.244232000     -2.527181000     -1.975235000
H       -0.015958000     -2.589217000     -2.044255000
N        1.385801000     -0.288554000      1.728449000
N        2.794762000     -0.275247000      1.660475000
N        2.191332000     -0.649974000      3.840226000
C        3.222341000     -0.495917000      2.942317000
C        1.080661000     -0.514761000      3.043912000
H        4.270858000     -0.546127000      3.208329000
H        0.058660000     -0.580813000      3.398828000
N        1.414911000      1.688868000     -0.477483000
N        2.839383000      1.587382000     -0.529746000
N        2.242091000      3.627920000     -1.184113000
C        3.307489000      2.770321000     -0.962474000
C        1.086569000      2.926581000     -0.878471000
H        4.348608000      3.046733000     -1.065438000
H        0.074969000      3.321208000     -0.929215000
Fe       7.636833000     -0.155784000      0.036207000
N        6.446049000     -1.652832000      0.556282000
N        5.023020000     -1.585919000      0.592047000
N        5.661258000     -3.599329000      1.275958000
C        4.578631000     -2.772127000      1.036873000
C        6.805184000     -2.877385000      0.976499000
H        3.540163000     -3.062216000      1.138580000
H        7.819835000     -3.256608000      1.034133000
N        6.526093000      1.105487000      1.095594000
N        5.108247000      1.175830000      1.084252000
N        5.888443000      2.795194000      2.392351000
C        4.757481000      2.205856000      1.867642000
C        6.964001000      2.095798000      1.886423000
F        7.592939000      5.508305000     -0.545296000
F       -7.468163000     -5.520523000      0.421921000
H        3.743204000      2.523791000      2.055366000
H        8.000773000      2.314863000      2.093789000
N        6.503411000      0.197024000     -1.558364000
N        5.094555000      0.238565000     -1.559697000
N        5.813144000      0.611754000     -3.700424000
C        4.735339000      0.487612000     -2.857241000
C        6.880892000      0.426336000     -2.853593000
H        3.701693000      0.577290000     -3.167986000
H        7.919462000      0.461326000     -3.158777000
Fe      11.390445000     -0.288245000      0.217553000
N        8.830629000      1.379528000     -0.480235000
N       10.248894000      1.479871000     -0.315483000
N        9.452135000      3.467543000     -0.922703000
C       10.587267000      2.753227000     -0.583571000
C        8.389995000      2.588600000     -0.857385000
H       11.590454000      3.161983000     -0.512675000
H        7.360000000      2.861414000     -1.029494000
N        8.723770000     -1.407416000     -1.053647000
N       10.142488000     -1.427107000     -1.092730000
N        9.375621000     -3.033248000     -2.423715000
C       10.502287000     -2.419302000     -1.913295000
C        8.292648000     -2.388468000     -1.859269000
H       11.517672000     -2.726539000     -2.117254000
H        7.258223000     -2.638068000     -2.038412000
N        8.698274000     -0.505170000      1.698870000
N       10.099864000     -0.570651000      1.824229000
N        9.197694000     -0.952127000      3.890907000
C       10.344847000     -0.841505000      3.143036000
C        8.211629000     -0.739174000      2.957616000
H       11.347749000     -0.959174000      3.537315000
H        7.151896000     -0.752901000      3.180971000
O       12.812477000     -0.042375000     -1.330200000
H       13.094377000      0.844042000     -1.693186000
H       13.574537000     -0.654715000     -1.272448000
O       12.575261000     -2.038847000      0.624506000
H       13.232325000     -1.991861000      1.347509000
H       12.234893000     -2.966938000      0.481960000
O       12.819569000      0.685752000      1.552422000
H       13.675851000      0.990495000      1.139033000
H       12.523457000      1.339657000      2.217720000
N       -1.156311000      1.354132000      1.300786000
N       -2.576303000      1.300267000      1.270341000
N       -1.953383000      3.102083000      2.426454000
C       -3.021880000      2.368741000      1.945063000
C       -0.815692000      2.450738000      1.989984000
F       -1.674186000      3.928270000     -0.362493000
F        1.972152000     -3.863646000      0.420044000
H       -4.062824000      2.624728000      2.085034000
H        0.195739000      2.789888000      2.165225000
N       -1.100394000      0.367836000     -1.621843000
N       -2.511228000      0.338528000     -1.662450000
N       -1.751577000      0.760389000     -3.782982000
C       -2.844959000      0.577288000     -2.967864000
C       -0.701770000      0.623112000     -2.906439000
H       -3.873755000      0.620262000     -3.305751000
H        0.341998000      0.705969000     -3.187063000
N       -1.171737000     -1.663384000      0.689038000
N       -2.591182000     -1.763059000      0.554478000
N       -1.782942000     -3.757728000      1.129270000
C       -2.929393000     -3.037159000      0.826940000
C       -0.720905000     -2.876422000      1.039627000
H       -3.939400000     -3.439842000      0.796891000
H        0.317102000     -3.140435000      1.186490000
Fe      -7.693032000      0.273349000     -0.039623000
N       -6.373125000      1.953396000     -0.520083000
N       -4.961484000      1.765306000     -0.627527000
N       -5.437683000      3.883029000     -1.117536000
C       -4.431725000      2.941890000     -0.991075000
C       -6.631549000      3.239503000     -0.822607000
H       -3.377717000      3.142117000     -1.127853000
H       -7.617110000      3.700695000     -0.817495000
N       -6.482070000     -1.068366000     -1.336825000
N       -5.072396000     -1.243417000     -1.280613000
N       -5.936483000     -2.870937000     -2.530661000
C       -4.780082000     -2.337635000     -1.995222000
C       -6.970040000     -2.066807000     -2.087083000
H       -3.792089000     -2.758103000     -2.120827000
H       -8.017224000     -2.222235000     -2.308861000
N       -6.479839000     -0.212183000      1.639718000
N       -5.071158000     -0.304382000      1.652426000
N       -5.823777000     -0.737692000      3.771719000
C       -4.734625000     -0.620111000      2.940954000
C       -6.875473000     -0.479029000      2.922298000
H       -3.706722000     -0.760457000      3.255389000
H       -7.918501000     -0.489910000      3.216706000
Fe     -11.494378000      0.175372000     -0.186036000
N       -8.945321000     -1.476201000      0.479246000
N      -10.355848000     -1.617203000      0.287044000
N       -9.483748000     -3.623144000      0.705551000
C      -10.646895000     -2.924124000      0.426606000
C       -8.456622000     -2.698101000      0.733462000
H      -11.632395000     -3.364595000      0.309555000
H       -7.414873000     -2.942429000      0.895401000
N       -8.954627000      1.501983000      1.219625000
N      -10.372210000      1.375050000      1.213819000
N       -9.818411000      3.106495000      2.498650000
C      -10.859461000      2.357466000      1.981277000
C       -8.657726000      2.556039000      1.987857000
F       14.828009000      1.637927000      0.126098000
F      -14.901356000     -1.840584000     -0.244484000
H      -11.907729000      2.562741000      2.144438000
H       -7.662196000      2.936952000      2.167657000
N       -8.858621000      0.650061000     -1.763107000
N      -10.266987000      0.587279000     -1.831803000
N       -9.485827000      1.173009000     -3.903182000
C      -10.587675000      0.909540000     -3.122241000
C       -8.447305000      1.003489000     -3.019725000
F        9.282858000     -4.289490000      0.248646000
F       -9.350322000      4.351956000     -0.166440000
H      -11.611723000      0.952959000     -3.475418000
H       -7.400997000      1.129716000     -3.273776000
O      -12.952506000     -0.181070000      1.305589000
H      -13.201643000     -1.093450000      1.624247000
H      -13.739970000      0.398857000      1.259296000
O      -12.720513000      1.927204000     -0.543796000
H      -13.368973000      1.868930000     -1.274099000
H      -12.355082000      2.851036000     -0.443922000
O      -12.887979000     -0.777684000     -1.585031000
H      -13.739617000     -1.124879000     -1.196597000
H      -12.565425000     -1.391548000     -2.275661000
H       -9.920194000      4.047221000      2.883980000
H       -9.335507000     -4.630503000      0.794178000
H        9.378238000     -3.954387000     -2.862656000
H        9.340873000      4.472117000     -1.075293000
H       -6.038893000     -3.828443000     -2.875622000
H       -5.269581000      4.871169000     -1.312237000
H        5.613156000     -4.568950000      1.585196000
H        5.949511000      3.732982000      2.793142000
H        2.127938000     -3.884644000     -2.709844000
H        2.302381000      4.602457000     -1.477341000
H       -1.687368000     -4.760057000      1.300330000
H       -1.997909000      4.075630000      2.733784000
B        6.320309000      5.316420000      0.096588000
F        5.346462000      6.241972000     -0.316862000
F        5.857837000      3.955610000     -0.281599000
F        6.488851000      5.308595000      1.531247000
B       -1.964636000      5.368902000     -0.147740000
F       -3.212923000      5.641270000     -0.803283000
F       -2.105379000      5.561674000      1.276945000
F       -0.882860000      6.105997000     -0.672398000
B      -10.521093000      5.171366000      0.128802000
F      -10.612533000      6.262469000     -0.736998000
F      -11.697483000      4.290310000     -0.014187000
F      -10.449715000      5.561482000      1.517877000
B      -14.439329000     -3.086803000      0.390579000
F      -15.492587000     -3.938760000      0.687450000
F      -13.453136000     -3.662835000     -0.490844000
F      -13.719560000     -2.663186000      1.607037000
B       -6.163738000     -5.322905000     -0.152807000
F       -5.197252000     -6.212834000      0.349292000
F       -5.747846000     -3.941409000      0.189909000
F       -6.256342000     -5.389365000     -1.595663000
B        1.716863000     -5.299973000      0.131073000
F        2.793701000     -6.036678000      0.672074000
F        1.647165000     -5.427741000     -1.304173000
F        0.449426000     -5.611710000      0.722961000
B       10.373810000     -5.174467000     -0.153620000
F       10.425349000     -6.314188000      0.650106000
F       11.614724000     -4.385646000     -0.026701000
F       10.201809000     -5.478330000     -1.553394000
B       14.382713000      2.859992000     -0.563499000
F       15.445808000      3.681503000     -0.904598000
F       13.406661000      3.490264000      0.291774000
F       13.649167000      2.391904000     -1.757377000

### HHHLL_Frequenzen.csv:
frequencies [1/cm]
6.7889
7.9201
10.594
13.1333
13.6054
15.347
17.9293
19.0056
21.2669
21.6
22.9816
24.528
24.8719
26.5869
27.117
28.8607
30.3613
31.0289
31.1935
32.2561
34.2669
35.7516
36.3742
37.6354
39.1773
40.5372
41.69
42.823
45.9765
47.4842
47.7691
48.6409
50.8794
53.4789
55.0854
55.2799
58.4702
59.257
60.2657
63.7864
64.8986
66.8341
68.0659
70.0252
72.2262
73.0251
74.0313
74.6071
77.1329
78.7921
80.2031
82.5555
82.9786
84.5548
85.3889
87.6375
88.4099
90.4725
92.5315
92.7992
94.6091
97.2668
99.8099
101.3135
102.4281
104.2158
104.7418
105.4915
105.7144
107.2564
107.5357
108.6103
109.39
110.3986
112.192
113.4447
114.2464
116.4198
117.9114
118.5582
119.427
121.3569
124.5352
126.0608
128.5393
130.5765
133.1447
134.1709
135.536
137.3867
138.3794
140.4241
142.9165
143.572
145.8438
147.3724
148.4452
151.4254
151.99
153.3503
154.838
156.8231
158.8093
160.8512
162.2727
164.6365
165.1731
165.9676
166.9577
167.6833
169.5939
170.3217
173.7985
175.3046
176.109
180.4122
182.2073
182.825
185.2208
185.5514
187.9052
190.9984
191.7916
192.981
193.6198
198.1324
198.9818
200.618
201.1753
203.6816
204.851
206.6591
212.6674
213.4797
213.8397
215.3132
217.5046
218.7242
220.26
221.1327
224.2057
226.5689
229.0816
230.751
231.4143
234.6686
236.2269
239.1821
240.3591
244.2979
245.0851
246.0047
248.8632
250.8786
251.431
253.2129
259.0336
262.8737
266.5885
267.4618
272.3289
277.2395
278.178
279.4339
281.855
283.0754
284.5276
287.0571
291.5633
292.1361
301.6321
304.8484
307.9729
309.3686
310.9352
313.0051
316.3797
317.7367
321.6243
322.5232
323.6179
324.4599
330.6429
330.9965
331.2271
331.6345
331.8536
332.3322
333.8184
336.7016
337.3834
337.5908
340.2969
341.3524
344.5545
351.8644
352.7335
366.2137
367.033
380.6476
386.4305
402.8354
404.2704
406.7927
408.7036
409.6916
429.031
438.5623
456.4921
471.474
473.4938
480.3261
480.516
481.7983
482.2191
482.3795
482.9771
483.1692
483.6833
486.7319
487.266
488.4947
488.8848
489.154
489.2057
490.2823
491.3803
492.9119
493.2896
493.3802
493.6826
495.3626
495.4881
502.8016
504.1675
612.173
614.2354
625.8863
627.7413
629.0593
629.3327
630.4174
633.1647
644.329
644.3682
646.0394
647.1408
647.5949
650.7769
652.0537
657.131
657.8288
659.9973
661.2559
662.1049
664.2228
665.4139
666.1649
666.6229
667.2683
667.7243
669.2502
671.6645
674.5978
675.9602
676.3457
676.798
677.0457
677.5716
679.4558
681.8088
682.9053
683.579
686.2563
686.6103
688.3432
690.5404
693.9472
695.6834
695.8787
696.7643
698.7501
699.3479
703.5333
703.7972
705.9802
706.2567
706.7588
707.3243
710.2029
711.2051
757.5438
764.1388
798.9528
801.2285
801.8088
808.2345
812.385
813.2535
815.7888
820.0916
843.4345
848.8893
848.9438
859.3479
859.5491
861.8968
865.1812
865.298
868.3457
869.8006
872.5439
874.3878
874.8793
875.7441
877.3795
877.6537
879.7801
881.9212
883.5504
883.9374
884.3414
886.9985
887.4231
887.6277
887.7469
893.6624
893.8483
896.6041
898.8652
900.6451
901.7391
906.9505
909.9241
915.7293
922.7188
930.2347
933.1283
934.7906
944.2778
944.7578
947.7926
948.0491
948.4617
949.3054
949.4287
949.7512
949.9262
951.7176
953.1505
955.8531
958.3171
959.6844
959.991
960.5026
961.192
961.7073
962.1232
962.5642
963.161
963.5916
967.8144
969.6975
976.6742
980.7988
985.3892
986.543
988.0562
991.4793
991.5919
994.2616
994.624
994.8153
995.8312
996.2506
998.5391
1001.8621
1002.4933
1007.7993
1008.36
1014.2793
1021.3895
1024.4579
1025.5575
1028.1341
1030.1961
1030.2805
1034.4879
1034.8252
1035.4706
1036.0365
1037.3846
1038.0293
1039.3021
1039.7747
1040.8414
1042.4579
1043.5311
1044.8175
1046.0717
1049.3806
1052.6505
1056.584
1068.4493
1069.7312
1071.2182
1072.9206
1079.339
1081.5731
1114.0133
1115.248
1120.0686
1127.1593
1127.481
1129.4276
1130.8769
1131.9621
1132.779
1135.2194
1138.5926
1140.014
1141.7634
1144.4791
1144.6308
1147.0659
1153.6948
1154.2291
1156.4176
1156.6626
1157.3734
1157.9985
1159.9789
1160.6783
1161.3967
1162.2806
1163.3569
1163.4788
1164.4946
1165.0668
1165.4637
1165.7898
1172.8431
1175.4206
1178.701
1180.9291
1181.8218
1183.5169
1184.2204
1186.0227
1187.8335
1194.1066
1201.0332
1203.6726
1206.9517
1208.1367
1212.0631
1213.5299
1218.1115
1221.1638
1240.0686
1243.5385
1244.1453
1247.9059
1250.2685
1251.0421
1252.1806
1252.4775
1253.2241
1253.8421
1254.7528
1259.1686
1273.8276
1274.516
1276.3649
1279.9267
1282.3146
1283.7486
1290.8433
1291.4093
1293.5916
1294.8709
1295.3765
1296.9301
1297.665
1299.1513
1299.3633
1301.06
1303.7605
1305.8294
1332.3602
1333.5565
1334.1542
1344.986
1346.4824
1358.4418
1374.8786
1376.9921
1378.2308
1392.8988
1393.2628
1394.5966
1396.5429
1398.1787
1409.1616
1412.6719
1413.7083
1430.2312
1448.7202
1448.9189
1449.2682
1449.4701
1449.7344
1450.4981
1490.7714
1491.2898
1492.8049
1502.7065
1504.9889
1512.1213
1513.8189
1514.38
1514.9
1514.9853
1515.0778
1515.6305
1516.3537
1517.6403
1518.0618
1518.6992
1520.6801
1521.5826
1522.4594
1523.0095
1523.752
1524.8219
1525.7222
1529.5315
1657.6172
1660.3878
1670.1945
1670.4352
1678.3691
1678.5589
3240.0934
3242.667
3245.676
3273.3489
3273.7363
3275.405
3284.151
3284.511
3285.1883
3286.1799
3286.4061
3287.8748
3289.7332
3294.2172
3295.1067
3295.3247
3295.3629
3296.8628
3299.099
3302.6811
3313.1386
3318.6351
3320.8519
3326.9849
3330.7334
3335.2812
3335.6483
3336.4245
3337.4976
3337.6731
3341.5991
3342.3138
3343.8613
3348.6894
3348.918
3351.9724
3409.6407
3413.6422
3416.5629
3420.9499
3430.9335
3435.7756
3581.2335
3598.1074
3599.3177
3601.1033
3601.6523
3603.7359
3613.4371
3620.3179
3621.7443
3621.7663
3640.026
3647.8175
3800.3551
3804.5533
3809.934
3810.2798
3811.927
3815.2191

### HHLHH.xyz:
203
Geometry extracted from HHLHH.log
Fe       3.836471000      0.121405000      0.096021000
Fe      -3.836471000     -0.121405000     -0.096021000
Fe       0.000000000      0.000000000      0.000000000
N       -1.081564000     -1.280188000      1.076528000
N       -2.498901000     -1.331214000      1.132092000
N       -1.679035000     -2.998702000      2.358114000
C       -2.823998000     -2.380706000      1.896623000
C       -0.618998000     -2.296832000      1.819190000
H       -3.834410000     -2.699859000      2.110283000
H        0.422124000     -2.537027000      1.971089000
N       -1.105366000     -0.339257000     -1.634560000
N       -2.510359000     -0.441504000     -1.707354000
N       -1.674081000     -0.765901000     -3.813581000
C       -2.794553000     -0.695249000     -3.022463000
C       -0.658608000     -0.541074000     -2.912587000
H       -3.808803000     -0.823368000     -3.382800000
H        0.392915000     -0.530083000     -3.170595000
N       -1.178383000      1.530491000      0.550046000
N       -2.597661000      1.618543000      0.426840000
N       -1.811362000      3.587963000      1.104568000
C       -2.948070000      2.872027000      0.768446000
C       -0.739413000      2.728312000      0.969104000
H       -3.962085000      3.263849000      0.757704000
H        0.293626000      3.000694000      1.127120000
Fe      -7.728180000     -0.290136000     -0.055736000
N       -6.451403000     -1.990305000     -0.585286000
N       -5.023435000     -1.920275000     -0.639438000
N       -5.665892000     -3.970600000     -1.224034000
C       -4.581718000     -3.126759000     -1.026353000
C       -6.809450000     -3.234440000     -0.941380000
H       -3.540572000     -3.417743000     -1.120063000
H       -7.827918000     -3.614809000     -0.972538000
N       -6.520822000      1.023906000     -1.358438000
N       -5.102462000      1.107323000     -1.358257000
N       -5.909973000      2.783440000     -2.582162000
C       -4.769433000      2.179549000     -2.089507000
C       -6.973951000      2.049182000     -2.093240000
F       -7.406790000      5.448156000      0.408094000
F        7.406790000     -5.448156000     -0.408094000
H       -3.761518000      2.532328000     -2.256645000
H       -8.016414000      2.274454000     -2.272768000
N       -6.472224000      0.144297000      1.605186000
N       -5.060944000      0.191910000      1.594366000
N       -5.765114000      0.639617000      3.727830000
C       -4.694164000      0.491843000      2.878788000
C       -6.838121000      0.417643000      2.895094000
H       -3.658023000      0.601809000      3.177967000
H       -7.875330000      0.458758000      3.206978000
Fe     -11.535106000     -0.165452000     -0.127713000
N       -8.954137000      1.456629000      0.502508000
N      -10.367017000      1.610376000      0.337990000
N       -9.469492000      3.606204000      0.751408000
C      -10.643826000      2.918854000      0.490409000
C       -8.450205000      2.672522000      0.754645000
H      -11.627279000      3.369111000      0.394178000
H       -7.403165000      2.905638000      0.896158000
N       -8.978658000     -1.528427000      1.211268000
N      -10.395431000     -1.396661000      1.229130000
N       -9.828299000     -3.145393000      2.484033000
C      -10.874547000     -2.386590000      1.992021000
C       -8.673480000     -2.592617000      1.962582000
H      -11.920817000     -2.590435000      2.169337000
H       -7.676018000     -2.976654000      2.125026000
N       -8.933446000     -0.644658000     -1.761221000
N      -10.342958000     -0.581144000     -1.798785000
N       -9.606930000     -1.132119000     -3.896007000
C      -10.691657000     -0.881961000     -3.086938000
C       -8.549668000     -0.975755000     -3.032830000
H      -11.723049000     -0.919578000     -3.418664000
H       -7.509039000     -1.094355000     -3.312731000
O      -12.953143000      0.196198000      1.399962000
H      -13.184950000      1.107856000      1.733611000
H      -13.747886000     -0.374674000      1.366706000
O      -12.800621000     -1.888466000     -0.480658000
H      -13.466041000     -1.804401000     -1.193014000
H      -12.458707000     -2.822954000     -0.398604000
O      -12.942302000      0.822133000     -1.487757000
H      -13.780911000      1.177648000     -1.078566000
H      -12.627177000      1.434663000     -2.182939000
N        1.081564000      1.280188000     -1.076528000
N        2.498901000      1.331214000     -1.132092000
N        1.679035000      2.998702000     -2.358114000
C        2.823998000      2.380706000     -1.896623000
C        0.618998000      2.296832000     -1.819190000
F        1.858826000      3.962461000      0.381594000
F       -1.858826000     -3.962461000     -0.381594000
H        3.834410000      2.699859000     -2.110283000
H       -0.422124000      2.537027000     -1.971089000
N        1.105366000      0.339257000      1.634560000
N        2.510359000      0.441504000      1.707354000
N        1.674081000      0.765901000      3.813581000
C        2.794553000      0.695249000      3.022463000
C        0.658608000      0.541074000      2.912587000
H        3.808803000      0.823368000      3.382800000
H       -0.392915000      0.530083000      3.170595000
N        1.178383000     -1.530491000     -0.550046000
N        2.597661000     -1.618543000     -0.426840000
N        1.811362000     -3.587963000     -1.104568000
C        2.948070000     -2.872027000     -0.768446000
C        0.739413000     -2.728312000     -0.969104000
H        3.962085000     -3.263849000     -0.757704000
H       -0.293626000     -3.000694000     -1.127120000
Fe       7.728180000      0.290136000      0.055736000
N        6.451403000      1.990305000      0.585286000
N        5.023435000      1.920275000      0.639438000
N        5.665892000      3.970600000      1.224034000
C        4.581718000      3.126759000      1.026353000
C        6.809450000      3.234440000      0.941380000
H        3.540572000      3.417743000      1.120063000
H        7.827918000      3.614809000      0.972538000
N        6.520822000     -1.023906000      1.358438000
N        5.102462000     -1.107323000      1.358257000
N        5.909973000     -2.783440000      2.582162000
C        4.769433000     -2.179549000      2.089507000
C        6.973951000     -2.049182000      2.093240000
H        3.761518000     -2.532328000      2.256645000
H        8.016414000     -2.274454000      2.272768000
N        6.472224000     -0.144297000     -1.605186000
N        5.060944000     -0.191910000     -1.594366000
N        5.765114000     -0.639617000     -3.727830000
C        4.694164000     -0.491843000     -2.878788000
C        6.838121000     -0.417643000     -2.895094000
H        3.658023000     -0.601809000     -3.177967000
H        7.875330000     -0.458758000     -3.206978000
Fe      11.535106000      0.165452000      0.127713000
N        8.954137000     -1.456629000     -0.502508000
N       10.367017000     -1.610376000     -0.337990000
N        9.469492000     -3.606204000     -0.751408000
C       10.643826000     -2.918854000     -0.490409000
C        8.450205000     -2.672522000     -0.754645000
H       11.627279000     -3.369111000     -0.394178000
H        7.403165000     -2.905638000     -0.896158000
N        8.978658000      1.528427000     -1.211268000
N       10.395431000      1.396661000     -1.229130000
N        9.828299000      3.145393000     -2.484033000
C       10.874547000      2.386590000     -1.992021000
C        8.673480000      2.592617000     -1.962582000
F      -14.914570000      1.891459000     -0.094933000
F       14.914570000     -1.891459000      0.094933000
H       11.920817000      2.590435000     -2.169337000
H        7.676018000      2.976654000     -2.125026000
N        8.933446000      0.644658000      1.761221000
N       10.342958000      0.581144000      1.798785000
N        9.606930000      1.132119000      3.896007000
C       10.691657000      0.881961000      3.086938000
C        8.549668000      0.975755000      3.032830000
F       -9.494320000     -4.320114000     -0.234078000
F        9.494320000      4.320114000      0.234078000
H       11.723049000      0.919578000      3.418664000
H        7.509039000      1.094355000      3.312731000
O       12.953143000     -0.196198000     -1.399962000
H       13.184950000     -1.107856000     -1.733611000
H       13.747886000      0.374674000     -1.366706000
O       12.800621000      1.888466000      0.480658000
H       13.466041000      1.804401000      1.193014000
H       12.458707000      2.822954000      0.398604000
O       12.942302000     -0.822133000      1.487757000
H       13.780911000     -1.177648000      1.078566000
H       12.627177000     -1.434663000      2.182939000
H        9.928554000      4.087791000     -2.864744000
H        9.312013000     -4.611749000     -0.841241000
H       -9.928554000     -4.087791000      2.864744000
H       -9.312013000      4.611749000      0.841241000
H        5.973079000     -3.743673000      2.928508000
H        5.618889000      4.950434000      1.499414000
H       -5.618889000     -4.950434000     -1.499414000
H       -5.973079000      3.743673000     -2.928508000
H       -1.617206000     -3.946763000      2.732222000
H       -1.720467000      4.584430000      1.312178000
H        1.720467000     -4.584430000     -1.312178000
H        1.617206000      3.946763000     -2.732222000
B       -6.120520000      5.220982000     -0.196106000
F       -5.120924000      6.081504000      0.290850000
F       -5.734069000      3.826004000      0.131378000
F       -6.242301000      5.296110000     -1.635812000
B        1.464586000      5.369699000      0.116913000
F        2.495340000      6.200752000      0.605250000
F        1.301617000      5.495415000     -1.311252000
F        0.206683000      5.571380000      0.778129000
B       10.647565000      5.156596000     -0.086508000
F       10.754848000      6.232394000      0.797195000
F       11.834373000      4.284335000      0.002175000
F       10.524280000      5.571182000     -1.463538000
B       14.430971000     -3.126057000     -0.547031000
F       13.458790000     -3.706725000      0.346720000
F       13.689336000     -2.681201000     -1.742599000
F       15.471905000     -3.980730000     -0.876666000
B        6.120520000     -5.220982000      0.196106000
F        5.120924000     -6.081504000     -0.290850000
F        5.734069000     -3.826004000     -0.131378000
F        6.242301000     -5.296110000      1.635812000
B       -1.464586000     -5.369699000     -0.116913000
F       -2.495340000     -6.200752000     -0.605250000
F       -1.301617000     -5.495415000      1.311252000
F       -0.206683000     -5.571380000     -0.778129000
B      -10.647565000     -5.156596000      0.086508000
F      -10.754848000     -6.232394000     -0.797195000
F      -11.834373000     -4.284335000     -0.002175000
F      -10.524280000     -5.571182000      1.463538000
B      -14.430971000      3.126057000      0.547031000
F      -13.458790000      3.706725000     -0.346720000
F      -13.689336000      2.681201000      1.742599000
F      -15.471905000      3.980730000      0.876666000

### HHLHH_Frequenzen.csv:
frequencies [1/cm]
6.7283
7.7235
10.4851
12.7166
13.4617
16.7107
17.9605
21.984
22.316
23.2241
23.2348
23.8816
25.5943
25.7505
26.1474
28.2667
28.8331
29.8509
30.5906
31.8419
34.1789
34.4524
34.8669
36.6044
36.9176
37.3728
40.5911
43.8737
45.0837
45.5245
46.2325
47.6076
48.5256
50.1541
50.2208
53.9648
55.8755
57.1363
58.1472
62.6618
64.1717
65.3648
66.1826
66.9639
68.5499
70.9696
71.2689
71.4007
74.7907
76.4275
76.7083
77.8614
80.8597
81.0263
83.653
84.2612
89.1055
90.4706
90.6682
91.4522
93.572
94.5872
98.2201
98.9212
102.1861
102.4253
103.5975
104.2889
105.0693
105.7299
105.9809
107.0353
107.9034
108.6885
108.9792
111.629
111.8578
114.115
114.8315
115.5265
116.3452
118.0709
119.4407
121.3025
122.2851
125.0867
125.5613
127.9062
128.616
131.4711
133.9355
133.9565
136.5876
137.4376
138.4509
140.3352
141.5812
141.7602
143.694
145.5483
147.1642
147.4518
150.4264
150.5638
151.8999
154.4182
155.9352
156.2897
160.4628
160.7916
162.7189
163.2707
166.2152
166.8768
168.406
169.3629
170.5625
170.9506
173.7362
178.8623
179.7856
182.312
182.3864
185.4197
185.8613
187.6104
188.261
192.2115
192.5312
192.5947
194.738
196.4458
197.7963
198.6718
199.6927
201.8047
204.1962
208.2903
209.8603
210.618
211.6894
212.4049
216.0111
216.5373
221.1655
221.5074
228.7685
228.8472
229.32
231.4033
232.3228
232.7509
233.7766
234.9871
241.8377
246.1778
247.2287
249.0145
250.1871
251.7696
255.9376
256.8144
257.0601
261.7259
265.2271
265.6744
272.1792
274.6859
275.589
280.8844
282.8724
286.9988
289.755
290.774
292.5426
295.1232
297.349
302.9279
309.0855
316.0285
316.3072
322.3245
322.4463
323.4326
323.5925
327.0843
331.4573
331.5173
331.8286
332.0185
332.4268
332.6556
336.5555
336.5951
339.2841
340.2767
341.6208
341.6435
354.1229
354.1456
367.8329
367.8334
381.0423
381.0475
403.2147
403.2155
412.5689
414.1714
429.9076
473.186
473.2142
480.477
480.4828
482.6803
482.7317
482.7805
482.7906
483.1295
483.2018
487.2536
487.2691
488.9223
488.9591
489.0701
489.1331
491.3964
491.4514
493.0988
493.1121
493.1973
493.2036
494.1127
494.154
503.2309
503.2312
612.411
612.4623
626.5488
626.5552
628.2211
628.3094
628.9433
630.1188
643.9558
643.9968
646.2264
646.2599
648.8231
648.9105
651.7627
652.7576
657.7151
658.0994
661.0605
661.2184
663.073
664.1053
664.1444
664.6327
664.9453
666.8542
666.8679
668.9947
669.2241
670.0484
672.9535
675.5672
676.0141
676.3718
677.1181
677.4307
679.3397
681.7984
684.5537
684.8157
686.5916
686.7639
695.355
695.5281
696.8809
697.4584
697.7013
698.1465
704.0699
704.0713
705.9031
705.905
707.1267
707.2371
710.7093
710.7209
754.3724
754.4523
807.9269
808.1234
809.3713
809.5005
811.4494
811.6533
815.9575
816.1262
851.2604
851.5525
862.7757
862.8242
865.1442
865.2197
866.2897
866.5362
872.8828
873.0636
875.2028
875.5075
876.1864
876.7634
877.8537
878.1671
883.3158
883.3713
886.4714
886.5373
888.6033
888.6057
892.3298
892.4518
893.8545
893.8683
896.8848
896.9174
900.9939
901.4173
904.8168
905.2802
920.4206
920.8604
933.4664
933.5433
935.6311
935.9252
947.4143
948.1741
948.2338
948.55
949.1957
949.2702
949.4309
949.4978
949.8248
949.8359
955.8555
955.9105
959.8977
959.929
960.8905
961.0061
961.116
962.7291
962.933
962.9356
963.563
964.0612
969.0769
969.3609
976.4205
976.5188
984.521
984.5257
986.9671
986.9777
992.7616
992.7776
994.743
994.7767
996.9304
997.0086
997.5357
998.5062
998.556
999.1753
1002.1959
1003.3683
1020.7722
1020.8239
1021.9538
1021.9671
1030.6523
1030.7676
1033.1584
1033.668
1035.8897
1036.054
1036.5162
1036.5582
1038.6438
1038.8238
1039.5024
1039.561
1040.1094
1040.6406
1040.8599
1042.3767
1045.3166
1049.102
1068.6089
1068.7707
1070.5695
1070.5975
1072.6027
1073.8633
1114.2741
1114.6889
1122.3982
1122.568
1126.8977
1126.9389
1131.241
1131.3597
1132.2071
1132.458
1134.9239
1135.2358
1139.6108
1139.6145
1143.8147
1144.193
1146.9298
1147.1633
1156.6124
1156.6211
1157.7126
1157.7148
1160.0834
1160.5392
1161.5712
1161.7451
1163.5851
1163.9923
1164.414
1164.421
1165.5592
1165.588
1166.1313
1166.6633
1175.5767
1178.2532
1180.2539
1180.2658
1184.1116
1184.2629
1185.8356
1187.5642
1201.6373
1201.8854
1207.1655
1207.2326
1212.5564
1213.4929
1213.6717
1214.6306
1245.3036
1245.3217
1245.5747
1245.6137
1248.7825
1249.6647
1250.4881
1250.6266
1251.7365
1251.7934
1252.4205
1254.5241
1274.1725
1274.1917
1276.177
1276.2174
1279.4344
1280.2955
1290.5536
1290.5735
1293.4477
1293.4796
1294.5282
1294.5313
1295.5318
1297.0196
1297.6827
1297.6868
1300.1294
1302.4132
1332.9803
1333.0482
1334.143
1334.1483
1345.6088
1346.1881
1374.6659
1374.7236
1378.6149
1378.6536
1393.277
1393.4565
1393.8866
1394.2563
1396.0296
1396.0718
1413.1748
1413.7151
1448.9994
1449.1483
1449.3597
1449.5837
1449.7677
1449.9788
1492.7974
1492.8046
1496.8284
1497.6368
1498.5756
1498.7104
1512.816
1512.8884
1514.2127
1514.2679
1515.1095
1515.2139
1516.9839
1517.3775
1517.7306
1517.7746
1519.2704
1520.4415
1520.9643
1520.9692
1522.3756
1522.7919
1522.8925
1523.1846
1660.4725
1660.4759
1670.5658
1670.6506
1678.5169
1678.5177
3245.0977
3245.1637
3246.9875
3247.3266
3271.349
3271.411
3271.7763
3271.9522
3284.2686
3284.2762
3284.3204
3284.3378
3285.9596
3286.0668
3294.2687
3294.269
3295.0567
3295.059
3298.5227
3298.626
3315.0271
3315.0297
3327.6118
3327.6594
3328.3953
3328.4016
3333.5826
3333.6048
3334.2805
3334.2843
3337.3586
3337.3745
3343.2378
3343.2383
3348.9309
3349.0391
3414.2292
3414.2338
3420.5625
3420.6014
3433.8734
3433.955
3583.8433
3583.8684
3606.8569
3606.8628
3608.8193
3608.8382
3609.1066
3609.4147
3610.4621
3611.5384
3647.1036
3647.1268
3804.0772
3804.0776
3810.4255
3810.4292
3811.5081
3811.5134

### HHLHL.xyz:
203
Geometry extracted from HHLHL.log
Fe      -3.807775000      0.137846000     -0.110516000
Fe       3.851853000     -0.040198000      0.046925000
Fe       0.028839000      0.054104000     -0.035353000
N        1.115080000     -1.217624000     -1.116507000
N        2.532216000     -1.249530000     -1.187010000
N        1.722374000     -2.929678000     -2.401981000
C        2.863518000     -2.296124000     -1.952988000
C        0.658634000     -2.241376000     -1.853054000
H        3.875519000     -2.603502000     -2.175462000
H       -0.380561000     -2.496128000     -1.993913000
N        1.140602000     -0.270581000      1.598573000
N        2.546111000     -0.362417000      1.669592000
N        1.715348000     -0.691524000      3.777043000
C        2.834018000     -0.613995000      2.984458000
C        0.697043000     -0.474557000      2.877362000
H        3.849091000     -0.737328000      3.344298000
H       -0.354122000     -0.471183000      3.136859000
N        1.193837000      1.591257000     -0.593985000
N        2.613076000      1.690926000     -0.472717000
N        1.808653000      3.655741000     -1.141934000
C        2.952130000      2.948872000     -0.809006000
C        0.744348000      2.786289000     -1.008453000
H        3.962660000      3.349695000     -0.792610000
H       -0.291198000      3.050307000     -1.164626000
Fe       7.664643000     -0.216415000      0.104739000
N        6.508129000     -1.766578000      0.610376000
N        5.080454000     -1.784536000      0.595927000
N        5.817383000     -3.779509000      1.246479000
C        4.694753000     -3.008907000      0.985370000
C        6.925269000     -2.980819000      1.007491000
H        3.666618000     -3.353704000      1.043715000
H        7.955935000     -3.307463000      1.084696000
N        6.588736000      1.040708000      1.229586000
N        5.173942000      1.142766000      1.276872000
N        6.042640000      2.743139000      2.554977000
C        4.880092000      2.182339000      2.067229000
C        7.081718000      2.018312000      2.006406000
F        7.456844000      5.404277000     -0.532437000
F       -7.320231000     -5.458661000      0.444754000
H        3.881828000      2.538160000      2.279197000
H        8.130280000      2.211515000      2.178087000
N        6.553303000      0.161163000     -1.519178000
N        5.146423000      0.244376000     -1.583632000
N        5.968016000      0.640651000     -3.682677000
C        4.852650000      0.532763000     -2.889989000
C        6.991634000      0.405433000     -2.792417000
H        3.835591000      0.663122000     -3.241920000
H        8.042414000      0.419086000     -3.053966000
Fe      11.421063000     -0.274658000      0.226152000
N        8.822982000      1.348619000     -0.405041000
N       10.241101000      1.480257000     -0.273630000
N        9.384376000      3.451459000     -0.853018000
C       10.543661000      2.762243000     -0.545650000
C        8.343927000      2.549534000     -0.764249000
H       11.538629000      3.192384000     -0.499385000
H        7.303080000      2.798011000     -0.913083000
N        8.758912000     -1.438319000     -1.014109000
N       10.176723000     -1.424795000     -1.078844000
N        9.422197000     -3.035093000     -2.412041000
C       10.543872000     -2.400650000     -1.915925000
C        8.335152000     -2.420909000     -1.821840000
H       11.561961000     -2.682915000     -2.141392000
H        7.302856000     -2.690106000     -1.985926000
N        8.754672000     -0.583344000      1.743733000
N       10.159617000     -0.607391000      1.846632000
N        9.301161000     -1.046778000      3.920625000
C       10.432924000     -0.889957000      3.157575000
C        8.294399000     -0.849806000      3.005455000
H       11.445143000     -0.981006000      3.534658000
H        7.238719000     -0.896069000      3.242794000
O       12.815584000      0.026362000     -1.338038000
H       13.074808000      0.926097000     -1.684125000
H       13.590942000     -0.570837000     -1.302680000
O       12.646299000     -2.007924000      0.589298000
H       13.306911000     -1.959889000      1.309034000
H       12.324201000     -2.940617000      0.434559000
O       12.848250000      0.702900000      1.560173000
H       13.699909000      1.011955000      1.141378000
H       12.546253000      1.369468000      2.210437000
N       -1.058479000      1.328219000      1.042819000
N       -2.475841000      1.366535000      1.104952000
N       -1.665371000      3.045243000      2.321811000
C       -2.806874000      2.415459000      1.867740000
C       -0.601518000      2.351343000      1.780177000
F       -1.864529000      4.001956000     -0.420912000
F        1.961006000     -3.885702000      0.345481000
H       -3.819121000      2.725987000      2.085381000
H        0.438078000      2.601676000      1.926529000
N       -1.087055000      0.380496000     -1.664530000
N       -2.493527000      0.464607000     -1.730380000
N       -1.671848000      0.796490000     -3.841214000
C       -2.787428000      0.712737000     -3.044443000
C       -0.649104000      0.585968000     -2.944979000
H       -3.804985000      0.827482000     -3.399916000
H        0.401255000      0.587961000     -3.207988000
N       -1.129902000     -1.486295000      0.523806000
N       -2.549054000     -1.588165000      0.413368000
N       -1.737732000     -3.548030000      1.089176000
C       -2.884231000     -2.844073000      0.761526000
C       -0.675153000     -2.678910000      0.941523000
H       -3.894546000     -3.245500000      0.760363000
H        0.361930000     -2.940345000      1.092745000
Fe      -7.700334000      0.272130000     -0.049270000
N       -6.441474000      1.981505000     -0.592776000
N       -5.013254000      1.924123000     -0.654104000
N       -5.677148000      3.966336000     -1.243051000
C       -4.584352000      3.133064000     -1.047818000
C       -6.812584000      3.220968000     -0.951710000
H       -3.546406000      3.433195000     -1.148289000
H       -7.834599000      3.592116000     -0.978867000
N       -6.487935000     -1.037015000     -1.352650000
N       -5.068939000     -1.107667000     -1.360243000
N       -5.868200000     -2.796208000     -2.572331000
C       -4.730374000     -2.180011000     -2.088787000
C       -6.935988000     -2.069459000     -2.080499000
H       -3.720303000     -2.524517000     -2.260124000
H       -7.977379000     -2.304797000     -2.253204000
N       -6.431329000     -0.143471000      1.606579000
N       -5.019796000     -0.180340000      1.587929000
N       -5.708436000     -0.624980000      3.727093000
C       -4.643483000     -0.472355000      2.871416000
C       -6.787803000     -0.414552000      2.899605000
H       -3.604874000     -0.573265000      3.165179000
H       -7.822878000     -0.462482000      3.217540000
Fe     -11.506339000      0.111610000     -0.100519000
N       -8.907326000     -1.483550000      0.522908000
N      -10.319735000     -1.651468000      0.368438000
N       -9.400852000     -3.636249000      0.788411000
C      -10.583206000     -2.961494000      0.530776000
C       -8.390383000     -2.693072000      0.779293000
H      -11.562912000     -3.421367000      0.444107000
H       -7.340312000     -2.915378000      0.915588000
N       -8.955550000      1.503579000      1.219461000
N      -10.370881000      1.358306000      1.245606000
N       -9.813738000      3.117203000      2.490720000
C      -10.855306000      2.346463000      2.007451000
C       -8.656507000      2.573518000      1.965047000
F       14.830623000      1.700116000      0.121258000
F      -14.870304000     -1.966679000     -0.038065000
H      -11.902511000      2.540856000      2.189749000
H       -7.661929000      2.967787000      2.120519000
N       -8.917349000      0.608636000     -1.749498000
N      -10.326233000      0.529512000     -1.779470000
N       -9.606943000      1.076729000     -3.883446000
C      -10.684771000      0.819186000     -3.067475000
C       -8.543660000      0.936742000     -3.024873000
F        9.407134000     -4.354721000      0.233993000
F       -9.503467000      4.283148000     -0.235436000
H      -11.718204000      0.843069000     -3.394030000
H       -7.505819000      1.065042000     -3.310796000
O      -12.912584000     -0.257182000      1.436796000
H      -13.132694000     -1.170541000      1.773494000
H      -13.714406000      0.303782000      1.404285000
O      -12.788619000      1.821708000     -0.454591000
H      -13.455222000      1.729712000     -1.164854000
H      -12.454904000      2.759440000     -0.376253000
O      -12.911500000     -0.893269000     -1.449667000
H      -13.747170000     -1.248567000     -1.034668000
H      -12.593997000     -1.514743000     -2.135879000
H       -9.920495000      4.059825000      2.869100000
H       -9.233404000     -4.639708000      0.883693000
H        9.438295000     -3.951289000     -2.861108000
H        9.243714000      4.452019000     -1.008167000
H       -5.924567000     -3.757943000     -2.915564000
H       -5.640797000      4.945396000     -1.522737000
H        5.825579000     -4.755989000      1.536000000
H        6.134875000      3.678726000      2.954324000
H        1.668877000     -3.879624000     -2.772673000
H        1.706800000      4.651881000     -1.345803000
H       -1.635199000     -4.542762000      1.299363000
H       -1.610237000      3.994857000      2.693054000
B        6.215535000      5.228862000      0.176941000
F        5.230923000      6.157090000     -0.201145000
F        5.725585000      3.866192000     -0.153024000
F        6.464224000      5.249594000      1.600201000
B       -1.478651000      5.412165000     -0.159909000
F       -2.514576000      6.236346000     -0.647934000
F       -1.312894000      5.541909000      1.267505000
F       -0.222735000      5.620296000     -0.824044000
B      -10.661785000      5.110969000      0.089740000
F      -10.785700000      6.180756000     -0.799101000
F      -11.841181000      4.227434000      0.015198000
F      -10.531531000      5.534209000      1.463414000
B      -14.367315000     -3.198657000      0.594030000
F      -15.395272000     -4.066827000      0.928889000
F      -13.396384000     -3.764009000     -0.311186000
F      -13.619846000     -2.750996000      1.785124000
B       -6.040462000     -5.221776000     -0.169356000
F       -5.028577000     -6.068949000      0.315897000
F       -5.666223000     -3.821033000      0.147872000
F       -6.170801000     -5.306254000     -1.607629000
B        1.556363000     -5.292050000      0.085481000
F        2.585256000     -6.129533000      0.562029000
F        1.375332000     -5.416474000     -1.341128000
F        0.303635000     -5.487171000      0.759431000
B       10.517511000     -5.193996000     -0.206557000
F       10.620849000     -6.349516000      0.569887000
F       11.735740000     -4.369247000     -0.084027000
F       10.330830000     -5.473747000     -1.609987000
B       14.338114000      2.933985000     -0.512218000
F       15.370689000      3.799016000     -0.840163000
F       13.360755000      3.502641000      0.384155000
F       13.595408000      2.491475000     -1.710452000

### HHLHL_Frequenzen.csv:
frequencies [1/cm]
6.8483
7.6181
10.4809
12.0647
13.7541
15.6745
18.2263
20.1584
21.7819
22.997
23.4186
23.8479
24.5071
25.9011
27.5564
28.2826
29.7634
31.2696
31.7141
33.0858
35.1102
35.4904
36.9979
37.6407
39.1428
40.0657
42.3892
44.6285
45.2023
46.7363
48.6891
49.6086
51.8167
54.5547
55.6969
56.7082
59.4913
60.092
62.7008
64.5603
65.5854
67.2547
67.9731
70.2164
71.0965
73.2268
74.8901
75.4698
76.2302
77.6676
79.5787
81.012
81.215
83.0174
83.8473
89.0934
89.4604
90.639
92.107
93.6893
95.0983
96.5231
99.3181
99.5976
102.0201
102.9647
103.847
104.0983
106.0472
106.5817
106.8935
107.9345
108.645
111.0892
111.4641
113.2453
115.3287
115.8376
117.4924
120.0456
121.5773
123.5571
126.4134
126.8443
128.0516
131.5516
134.0301
135.2777
137.7462
138.0904
139.0354
140.9928
141.7802
144.0059
145.0523
147.2122
149.5416
150.2724
151.4842
151.873
154.9969
156.1603
158.3948
159.0282
160.988
162.3
164.235
165.4042
166.4609
168.8722
170.6108
172.1243
178.5429
179.2522
181.2344
182.3119
184.1123
185.2979
186.618
188.247
191.0422
192.1174
192.653
194.0195
195.5974
197.0411
198.2611
200.0187
201.8422
203.9304
208.3458
209.3465
211.287
212.0205
216.1768
217.8345
220.3999
221.1466
221.756
227.7201
228.8675
229.999
231.5559
232.8209
233.4634
238.0314
241.7448
243.7242
247.0795
247.5176
248.9408
250.0379
252.5844
256.0743
256.7332
258.4592
260.0639
261.9338
264.0416
266.5223
271.2972
274.5627
274.9369
276.8759
279.2387
282.1303
284.1791
287.4146
287.7926
290.8061
293.9715
295.3255
298.4732
302.0759
306.3755
315.978
316.5689
320.1412
321.6068
322.4822
323.531
325.8223
329.5004
331.4048
331.4701
331.923
332.356
332.5988
333.885
335.332
336.551
338.1386
339.9179
341.4556
343.9971
349.8361
353.707
368.2434
368.375
380.7215
385.637
402.9793
403.8843
412.3433
412.6145
413.9053
414.4333
429.2007
431.104
472.3545
472.6535
480.4398
480.482
482.5484
482.6189
482.7866
482.8122
483.1298
483.9888
487.1182
487.292
488.5875
488.939
489.1225
489.2849
490.6652
491.3025
492.8365
492.9027
493.1662
493.4037
493.9191
494.0761
503.1971
504.1784
612.5579
615.0693
626.5722
628.2126
628.5887
629.267
629.9826
630.6868
643.8326
643.9657
646.0167
646.0903
648.7869
651.4908
652.5877
657.3969
657.9208
661.0878
661.8316
663.5087
664.1733
664.7971
666.8682
668.5782
669.0653
669.8827
671.9072
672.9511
675.1605
675.6177
676.1827
677.1896
678.9028
679.5963
681.7779
682.4889
683.7213
684.3193
684.736
685.1426
686.5267
686.7468
690.4585
695.2706
696.1061
697.2103
697.761
700.4037
703.3287
703.9162
705.9046
706.2133
706.6219
707.1404
710.6814
711.2095
753.1648
754.2626
805.2573
807.9181
808.6151
809.3349
810.778
811.5724
815.617
820.138
849.8623
852.1373
852.3571
858.608
862.7508
865.0615
865.29
865.6498
869.308
869.6204
873.2262
873.9537
874.6435
875.4831
876.219
877.7693
878.171
880.3848
883.3553
883.6066
886.5241
887.6762
888.5889
890.5671
892.653
893.6062
893.9246
895.6157
896.8627
900.4241
901.3016
904.6941
908.6703
920.6188
927.9864
933.642
934.2818
937.2462
943.6562
946.7833
948.1392
948.3907
948.7862
949.0931
949.2986
949.4511
949.7031
950.004
954.5466
955.5247
956.8921
959.7552
959.899
961.0632
962.1483
962.6124
963.084
963.1814
963.64
963.989
967.668
968.925
976.0457
976.6246
984.5536
986.9341
992.778
993.2365
994.7764
994.7876
996.958
997.2201
997.8727
998.2095
999.1432
1001.3279
1002.372
1003.6216
1004.6099
1007.7048
1020.8227
1021.9799
1024.9098
1030.8534
1032.5568
1033.0049
1033.7805
1034.899
1035.9671
1036.4591
1038.6779
1039.1346
1039.7462
1040.2039
1040.3251
1041.1603
1041.8043
1043.0568
1045.5118
1047.9237
1049.3984
1052.6151
1068.6828
1070.7043
1072.6264
1072.9479
1074.5624
1079.3031
1115.0686
1118.1937
1122.3726
1126.7125
1126.9173
1131.4168
1131.9366
1132.644
1134.933
1135.1275
1137.4751
1139.4696
1140.5154
1144.0397
1146.0264
1146.7856
1148.0159
1150.1483
1156.6688
1157.702
1159.6413
1160.4434
1160.954
1161.6289
1162.4314
1163.6016
1163.9151
1164.4276
1165.5781
1166.205
1166.7831
1172.1803
1175.057
1176.3496
1177.8719
1179.8512
1180.2291
1184.0929
1184.6562
1185.9829
1187.7941
1189.4765
1201.795
1202.9501
1207.1557
1212.3308
1213.5588
1214.4307
1214.8546
1219.4329
1245.2758
1245.3949
1247.4756
1248.6339
1250.4997
1250.6959
1251.811
1252.2418
1252.3823
1252.941
1254.4753
1255.5797
1274.2232
1276.1909
1279.3413
1280.2441
1280.4464
1282.0476
1290.5355
1293.4079
1294.5271
1294.9737
1295.5337
1297.0686
1297.6951
1298.827
1299.5372
1300.3207
1302.7108
1303.8612
1333.0156
1334.1726
1344.9646
1345.4966
1346.1964
1346.8268
1374.6244
1378.5605
1391.7741
1393.3006
1393.8688
1394.2776
1396.039
1396.2864
1411.684
1413.1982
1413.343
1413.9991
1448.9663
1449.2818
1449.3968
1449.6593
1449.9462
1450.5434
1492.616
1496.6415
1497.6094
1498.5668
1499.9279
1504.543
1512.8053
1513.7119
1514.278
1515.1095
1515.7633
1516.9559
1517.5404
1517.8211
1518.06
1519.2432
1520.4914
1520.8786
1521.1693
1522.0768
1522.8257
1523.6415
1525.2737
1527.4873
1659.3105
1660.7236
1671.139
1671.3529
1678.9461
1681.0282
3244.5558
3245.0147
3246.9223
3258.0502
3271.6794
3274.1839
3284.0607
3284.3139
3284.3209
3284.6835
3286.0547
3286.7957
3287.3704
3288.2541
3294.4141
3295.0697
3297.0512
3298.4129
3298.9443
3299.1997
3314.9588
3325.7936
3325.9206
3326.9771
3328.3857
3333.5659
3334.2478
3334.6285
3334.9432
3337.3078
3341.9302
3342.7586
3343.3131
3348.1572
3349.2971
3349.9576
3412.2637
3416.5517
3416.6628
3421.3255
3435.6527
3437.0648
3584.6528
3599.0795
3604.9477
3606.9291
3608.728
3609.0059
3609.2616
3610.6052
3611.6656
3620.4551
3647.1762
3651.5584
3800.4901
3803.9203
3807.2698
3809.7029
3811.4368
3814.7862

### HHLLH.xyz:
203
Geometry extracted from HHLLH.log
Fe       3.780222000      0.113602000      0.095030000
Fe      -3.766096000     -0.100359000     -0.055437000
Fe       0.065753000      0.049961000      0.061061000
N       -1.013870000     -1.237934000      1.128019000
N       -2.430729000     -1.307295000      1.171466000
N       -1.600899000     -2.963772000      2.405056000
C       -2.749476000     -2.360235000      1.933783000
C       -0.545382000     -2.248962000      1.874815000
H       -3.757773000     -2.690876000      2.139926000
H        0.496634000     -2.479395000      2.033295000
N       -1.027699000     -0.277804000     -1.583420000
N       -2.430812000     -0.392638000     -1.663990000
N       -1.581721000     -0.699834000     -3.767339000
C       -2.706556000     -0.642781000     -2.981473000
C       -0.572914000     -0.470447000     -2.860432000
H       -3.717861000     -0.777935000     -3.347348000
H        0.479292000     -0.449905000     -3.115251000
N       -1.117674000      1.574818000      0.606062000
N       -2.539629000      1.639533000      0.492206000
N       -1.779656000      3.630419000      1.134756000
C       -2.906584000      2.892355000      0.817659000
C       -0.695178000      2.785746000      1.003355000
H       -3.926390000      3.269027000      0.807334000
H        0.333510000      3.079485000      1.149445000
Fe      -7.654909000     -0.302195000     -0.057040000
N       -6.356715000     -1.985762000     -0.592965000
N       -4.928567000     -1.907253000     -0.620444000
N       -5.548127000     -3.956931000     -1.230858000
C       -4.472190000     -3.108620000     -1.006891000
C       -6.700982000     -3.229154000     -0.964273000
H       -3.427578000     -3.393675000     -1.083485000
H       -7.716321000     -3.615683000     -1.015533000
N       -6.446958000      1.038918000     -1.330079000
N       -5.029149000      1.129613000     -1.320161000
N       -5.837570000      2.811023000     -2.535922000
C       -4.696900000      2.209202000     -2.041159000
C       -6.900798000      2.067698000     -2.059428000
F       -7.387045000      5.426414000      0.488797000
F        7.417586000     -5.486412000     -0.351261000
H       -3.689733000      2.568112000     -2.200224000
H       -7.943150000      2.289519000     -2.243694000
N       -6.420015000      0.122918000      1.622337000
N       -5.009532000      0.191176000      1.624389000
N       -5.738520000      0.609607000      3.755387000
C       -4.658229000      0.484928000      2.914502000
C       -6.800961000      0.379602000      2.911307000
H       -3.626351000      0.607496000      3.223353000
H       -7.841321000      0.403422000      3.214370000
Fe     -11.461627000     -0.213321000     -0.170151000
N       -8.903797000      1.424867000      0.508081000
N      -10.316138000      1.567936000      0.329633000
N       -9.441620000      3.566064000      0.779808000
C      -10.606601000      2.871716000      0.496305000
C       -8.413930000      2.641710000      0.782229000
H      -11.592947000      3.314397000      0.394968000
H       -7.370651000      2.882205000      0.938260000
N       -8.906858000     -1.566996000      1.182719000
N      -10.324939000     -1.448625000      1.185683000
N       -9.755845000     -3.206436000      2.426914000
C      -10.803447000     -2.451588000      1.931736000
C       -8.600359000     -2.636941000      1.925297000
H      -11.849720000     -2.667079000      2.094590000
H       -7.601275000     -3.013536000      2.095036000
N       -8.837371000     -0.651057000     -1.779385000
N      -10.246873000     -0.598947000     -1.832087000
N       -9.482817000     -1.119319000     -3.927081000
C      -10.578605000     -0.887766000     -3.127441000
C       -8.436630000     -0.964023000     -3.050346000
H      -11.605873000     -0.930081000     -3.471161000
H       -7.391984000     -1.070457000     -3.319978000
O      -12.899806000      0.116094000      1.345917000
H      -13.143885000      1.021800000      1.687040000
H      -13.688953000     -0.461353000      1.296771000
O      -12.706251000     -1.944322000     -0.557590000
H      -13.364142000     -1.858576000     -1.276705000
H      -12.356766000     -2.876440000     -0.481538000
O      -12.863330000      0.776473000     -1.534272000
H      -13.710128000      1.117986000     -1.130036000
H      -12.546581000      1.401907000     -2.217148000
N        1.189880000      1.304278000     -0.975248000
N        2.609882000      1.309492000     -0.977127000
N        1.890302000      2.967058000     -2.273388000
C        2.998642000      2.324361000     -1.762894000
C        0.789777000      2.316939000     -1.755729000
F        1.873735000      4.103652000      0.402505000
F       -1.738501000     -3.940236000     -0.341875000
H        4.025245000      2.592494000     -1.961477000
H       -0.236524000      2.591469000     -1.944331000
N        1.199488000      0.365439000      1.662888000
N        2.608439000      0.385287000      1.679297000
N        1.872931000      0.747342000      3.816433000
C        2.957861000      0.615809000      2.982727000
C        0.812316000      0.586118000      2.957046000
H        3.989241000      0.686584000      3.305445000
H       -0.228374000      0.631215000      3.252933000
N        1.254463000     -1.441664000     -0.496102000
N        2.676736000     -1.460266000     -0.433595000
N        1.962182000     -3.454631000     -1.104198000
C        3.076496000     -2.690342000     -0.809121000
C        0.856425000     -2.652222000     -0.915135000
H        4.101483000     -3.044577000     -0.835898000
H       -0.169522000     -2.965198000     -1.043106000
Fe       7.618085000      0.233562000     -0.017423000
N        6.279821000      1.869077000      0.520940000
N        4.862832000      1.726122000      0.637042000
N        5.433805000      3.772760000      1.294186000
C        4.383560000      2.888553000      1.107839000
C        6.594886000      3.109093000      0.924498000
H        3.342302000      3.135633000      1.258852000
H        7.597833000      3.530676000      0.934967000
N        6.348182000     -1.054155000      1.222731000
N        4.929544000     -1.084175000      1.189162000
N        5.641761000     -2.727169000      2.510029000
C        4.535806000     -2.103083000      1.969361000
C        6.742909000     -2.060372000      2.012389000
H        3.511786000     -2.395223000      2.143904000
H        7.771076000     -2.320155000      2.222504000
N        6.307162000     -0.177369000     -1.620588000
N        4.899517000     -0.178367000     -1.536109000
N        5.481168000     -0.618270000     -3.709138000
C        4.459210000     -0.447121000     -2.804356000
C        6.600134000     -0.444221000     -2.930995000
H        3.408009000     -0.519615000     -3.054587000
H        7.619227000     -0.512814000     -3.293935000
Fe      11.415292000      0.196797000      0.105974000
N        8.874307000     -1.481522000     -0.559448000
N       10.289642000     -1.599183000     -0.381560000
N        9.442474000     -3.621534000     -0.770872000
C       10.597800000     -2.902891000     -0.510962000
C        8.401520000     -2.712485000     -0.796421000
H       11.590480000     -3.329099000     -0.399650000
H        7.361360000     -2.972297000     -0.940036000
N        8.846898000      1.497636000     -1.269746000
N       10.267167000      1.413089000     -1.256719000
N        9.670208000      3.152236000     -2.510676000
C       10.729960000      2.424561000     -2.001006000
C        8.523014000      2.557428000     -2.019490000
F      -14.861007000      1.808403000     -0.149650000
F       14.837113000     -1.785760000      0.103127000
H       11.772558000      2.664817000     -2.152610000
H        7.517383000      2.910110000     -2.200926000
N        8.781122000      0.591658000      1.714936000
N       10.191407000      0.569743000      1.767078000
N        9.417529000      1.081052000      3.860715000
C       10.517590000      0.869777000      3.061066000
C        8.374793000      0.900981000      2.985307000
F       -9.381101000     -4.346619000     -0.303841000
F        9.253539000      4.251834000      0.234686000
H       11.543864000      0.935038000      3.404041000
H        7.328660000      0.988415000      3.256523000
O       12.859563000     -0.125632000     -1.404547000
H       13.112611000     -1.031388000     -1.739189000
H       13.642474000      0.460689000     -1.362847000
O       12.633408000      1.945003000      0.492087000
H       13.298478000      1.868331000      1.205586000
H       12.265324000      2.870591000      0.423168000
O       12.824129000     -0.771561000      1.477707000
H       13.675411000     -1.106739000      1.077460000
H       12.514322000     -1.392583000      2.167746000
H        9.746835000      4.099152000     -2.884845000
H        9.309099000     -4.632230000     -0.838196000
H       -9.851337000     -4.153929000      2.796027000
H       -9.294201000      4.571675000      0.885044000
H        5.671091000     -3.668190000      2.907813000
H        5.352253000      4.737328000      1.611664000
H       -5.492579000     -4.933697000     -1.515110000
H       -5.904338000      3.772549000     -2.877533000
H       -1.527986000     -3.910801000      2.779730000
H       -1.701962000      4.633518000      1.315073000
H        1.914426000     -4.451745000     -1.321343000
H        1.862161000      3.906314000     -2.673303000
B       -6.099106000      5.214749000     -0.117616000
F       -5.105155000      6.075876000      0.379825000
F       -5.703179000      3.818601000      0.194911000
F       -6.221163000      5.304546000     -1.555988000
B        1.395874000      5.461738000      0.031973000
F        2.373616000      6.392889000      0.425588000
F        1.203062000      5.450872000     -1.400783000
F        0.135153000      5.643465000      0.695368000
B       10.377439000      5.141588000     -0.049616000
F       10.422804000      6.202730000      0.856932000
F       11.596829000      4.317028000      0.045787000
F       10.261275000      5.576890000     -1.419910000
B       14.390376000     -3.027818000     -0.551967000
F       15.455243000     -3.853988000     -0.877317000
F       13.424794000     -3.638050000      0.329132000
F       13.649307000     -2.592771000     -1.751390000
B        6.130580000     -5.248942000      0.247310000
F        5.147677000     -6.157381000     -0.176574000
F        5.717221000     -3.881219000     -0.162803000
F        6.262667000     -5.227211000      1.687897000
B       -1.280348000     -5.328462000     -0.068383000
F       -2.269562000     -6.210114000     -0.547981000
F       -1.107904000     -5.434414000      1.360737000
F       -0.014337000     -5.474328000     -0.729860000
B      -10.528662000     -5.198029000     -0.002253000
F      -10.618132000     -6.264173000     -0.899606000
F      -11.723124000     -4.336456000     -0.089992000
F      -10.412002000     -5.627969000      1.370626000
B      -14.396367000      3.040560000      0.511091000
F      -15.448960000      3.881569000      0.838705000
F      -13.420268000      3.640135000     -0.365742000
F      -13.663366000      2.589641000      1.709806000

### HHLLH_Frequenzen.csv:
frequencies [1/cm]
7.2247
8.0404
10.5744
12.6578
13.7611
16.3789
18.4882
19.44
21.4938
22.228
22.5773
23.3965
23.9641
24.9395
26.3991
28.489
29.2966
30.0445
30.8239
32.9106
34.4634
35.1061
35.8626
37.1624
37.7018
39.1308
41.4614
44.5335
46.12
46.2726
47.1771
48.521
50.4425
51.3066
52.3841
56.9038
57.48
60.3858
60.5354
64.8185
65.1582
66.5454
68.3264
69.9343
70.7113
72.3075
73.9732
75.7538
76.3707
79.9985
80.5997
81.6625
82.4965
83.6817
85.4138
88.3142
90.7898
91.5206
92.0413
93.9495
96.8135
98.5812
100.5519
101.0608
103.2215
104.4331
105.3009
105.6182
106.3387
107.3755
108.4195
109.3201
109.8017
111.7749
112.0511
112.9191
115.4465
116.215
118.2363
119.8768
121.3221
122.1372
123.7957
125.5662
127.7396
127.9591
132.3734
133.1496
134.9829
135.8982
137.2823
138.8423
139.4333
141.5658
143.8604
145.755
146.6982
148.006
149.7678
150.9271
152.5989
157.2652
158.6214
160.1605
160.8737
162.205
164.5184
166.5848
167.3979
168.1795
169.9342
170.5773
172.8279
175.9224
177.4059
179.8304
181.3108
182.6537
186.6598
187.5984
189.9808
192.6518
193.7787
195.0317
197.1976
197.8714
198.1186
199.0118
201.6436
203.0646
205.8709
209.2935
211.0112
212.106
212.3336
215.2345
215.6166
216.2157
220.7353
221.254
222.7141
223.1366
228.8912
231.4522
232.3241
233.9593
235.167
239.8899
242.1908
245.158
245.7041
247.9175
249.0968
249.7369
250.5861
254.91
261.3231
264.4419
264.5509
266.2117
274.4387
276.7938
278.361
279.9371
281.3977
284.0234
286.3842
287.4691
293.2973
293.3186
299.8679
306.0365
308.0581
308.6792
311.394
313.8857
316.0335
316.2274
322.3758
322.4305
323.4501
323.571
330.3903
331.5182
331.7855
332.0241
332.5254
332.8587
333.5034
336.1199
336.2804
337.2068
339.9206
341.5064
342.1123
353.8659
354.1256
367.6695
368.4837
378.9845
381.1351
403.1007
403.2137
406.5838
408.9304
410.3082
430.1385
439.1213
457.2725
471.8058
472.8338
480.3485
480.4612
482.3892
482.5736
482.6424
483.1033
483.2315
483.6595
487.2635
487.4036
488.131
488.3679
488.9059
488.9445
489.1847
490.4818
493.0544
493.0692
493.166
493.7876
494.1251
495.5601
503.1904
503.3501
612.6933
613.097
626.3306
626.5069
628.4029
629.2283
630.5578
633.3471
642.7252
643.9145
645.8212
646.2862
648.2363
648.8515
652.0039
653.2826
657.8594
659.6629
661.1376
662.3598
664.057
664.5746
665.8512
666.8821
666.928
668.7067
669.3255
672.0573
674.6762
675.3502
676.3626
676.456
677.0259
677.545
678.7519
681.5598
682.5149
683.4926
685.8717
687.2629
689.9913
691.9844
694.7961
695.6147
696.5351
697.5477
697.7782
698.1976
703.9897
704.055
705.5141
705.8369
706.2878
707.2816
710.7443
710.8654
749.0284
752.9848
804.6151
807.2633
807.8296
809.2052
810.8395
811.3133
815.835
816.1759
845.134
846.6691
852.0058
859.35
860.8358
863.0794
863.5682
864.0219
864.7479
866.7922
872.2464
873.153
874.3618
874.9631
875.8251
877.0511
878.1376
882.0934
882.8744
883.2299
883.6201
887.229
888.463
891.1164
893.5942
894.0351
895.5482
897.2375
897.5031
900.7092
903.9232
904.3488
909.3333
920.664
922.3477
931.9894
935.4316
937.7441
941.5622
946.8239
947.9142
948.3814
948.7903
949.1422
949.2577
949.5237
949.6107
949.7926
954.8203
955.3703
959.3418
959.5028
959.8595
960.6356
961.2438
962.0865
962.8175
963.4308
963.6043
964.354
965.0079
968.323
973.2222
976.8635
984.4882
987.1715
987.6467
991.7875
992.8146
994.7585
995.5721
997.0029
998.0925
998.4862
998.6917
999.2791
1002.4567
1003.5612
1009.3167
1014.1773
1020.8343
1021.9353
1022.1581
1029.7475
1030.6304
1030.8417
1031.2664
1035.8053
1036.3036
1037.4075
1038.1403
1038.164
1038.7541
1038.9457
1039.7893
1041.1884
1041.6266
1042.3165
1046.1627
1049.1867
1052.6134
1057.0229
1068.7466
1070.2358
1070.56
1073.5452
1075.3637
1081.5147
1118.8434
1122.6155
1126.5622
1126.866
1127.1433
1128.1798
1131.6102
1132.5507
1135.1151
1135.1956
1137.5445
1139.491
1139.7623
1141.5653
1144.2445
1148.5219
1154.551
1154.6761
1156.5909
1157.6547
1157.8523
1159.7456
1160.7638
1161.8354
1161.9285
1163.2926
1163.7172
1163.991
1164.4901
1165.3148
1165.5558
1167.511
1170.7399
1175.2403
1177.5246
1179.9522
1180.2487
1183.9309
1185.1828
1187.3848
1189.245
1192.4513
1201.8284
1202.2646
1207.3308
1211.7023
1213.1058
1213.3735
1213.6605
1219.58
1245.1313
1245.2892
1245.8503
1246.9673
1248.7962
1250.6551
1251.6006
1251.7915
1252.6411
1253.2015
1254.3039
1258.8411
1274.1159
1276.2416
1276.4738
1279.2916
1280.3911
1283.8231
1290.3663
1293.0956
1294.6063
1294.7387
1295.114
1296.0404
1297.7537
1298.032
1298.9437
1300.8752
1302.0301
1308.5154
1333.0604
1333.4287
1334.0787
1345.1253
1346.0552
1358.0438
1374.5061
1378.6776
1379.6551
1392.3185
1393.2999
1395.295
1395.7466
1396.0388
1410.6683
1412.7364
1413.6931
1430.3237
1448.5963
1449.0464
1449.316
1449.4002
1449.6579
1449.9717
1492.8247
1494.3406
1498.1973
1498.6095
1506.4631
1507.1191
1512.684
1513.6316
1514.2288
1514.7481
1515.5273
1517.1374
1517.5352
1517.8619
1519.779
1520.8593
1521.0472
1521.2372
1521.7856
1522.8182
1523.1266
1523.7701
1525.4604
1527.5125
1660.1528
1660.3152
1670.7155
1670.8143
1678.6652
1678.6924
3237.5878
3244.8323
3245.8572
3266.9602
3268.1249
3269.4429
3271.9536
3282.3964
3284.2701
3284.4079
3285.9365
3286.4858
3290.1707
3294.0823
3294.3054
3295.0515
3295.8773
3297.1647
3299.2589
3315.2399
3317.396
3319.2258
3322.1494
3328.4221
3332.7451
3333.0307
3333.5789
3334.2774
3334.3275
3336.5702
3343.2269
3343.3764
3344.2076
3349.29
3352.2748
3352.9539
3412.4165
3413.8478
3420.01
3421.5893
3432.3029
3433.5985
3586.6181
3594.0421
3605.4153
3606.8427
3607.2823
3608.6415
3610.0262
3610.2729
3611.7666
3615.1692
3647.9759
3648.4018
3804.0599
3805.0747
3810.2302
3810.2497
3811.4971
3811.5066

### HHLLL.xyz:
203
Geometry extracted from HHLLL.log
Fe       3.813970000      0.063823000      0.065694000
Fe      -3.730341000     -0.110510000     -0.063590000
Fe       0.102095000      0.017693000      0.041746000
N       -0.981042000     -1.267969000      1.107552000
N       -2.398075000     -1.329830000      1.154851000
N       -1.573551000     -2.993272000      2.382543000
C       -2.720292000     -2.382635000      1.915957000
C       -0.515684000     -2.283066000      1.850836000
H       -3.729773000     -2.707989000      2.124729000
H        0.525567000     -2.519432000      2.005774000
N       -0.997560000     -0.300351000     -1.600571000
N       -2.401541000     -0.405974000     -1.677475000
N       -1.560172000     -0.714962000     -3.783701000
C       -2.682519000     -0.651989000     -2.994620000
C       -0.547469000     -0.493697000     -2.879152000
H       -3.695674000     -0.779888000     -3.357960000
H        0.504245000     -0.479775000     -3.136540000
N       -1.070415000      1.546866000      0.594545000
N       -2.492144000      1.620734000      0.485170000
N       -1.718069000      3.603432000      1.135933000
C       -2.850401000      2.874085000      0.818322000
C       -0.639066000      2.753109000      0.996708000
H       -3.867943000      3.256930000      0.812812000
H        0.391941000      3.038760000      1.142789000
Fe      -7.620014000     -0.290227000     -0.053943000
N       -6.332528000     -1.979539000     -0.598356000
N       -4.904008000     -1.909839000     -0.629376000
N       -5.537885000     -3.954235000     -1.242814000
C       -4.456049000     -3.113166000     -1.019649000
C       -6.685489000     -3.219846000     -0.971672000
H       -3.413452000     -3.404647000     -1.099891000
H       -7.703283000     -3.600037000     -1.021207000
N       -6.408230000      1.047717000     -1.326902000
N       -4.989924000      1.130558000     -1.320492000
N       -5.792284000      2.821146000     -2.527469000
C       -4.653651000      2.211168000     -2.038123000
C       -6.858324000      2.081825000     -2.051041000
F       -7.317143000      5.433591000      0.510840000
F        7.454399000     -5.472446000     -0.578064000
H       -3.644994000      2.565402000     -2.198207000
H       -7.899928000      2.310139000     -2.231590000
N       -6.377399000      0.123235000      1.622835000
N       -4.966530000      0.182886000      1.620977000
N       -5.686740000      0.599611000      3.755271000
C       -4.609687000      0.470756000      2.910924000
C       -6.753011000      0.378455000      2.913659000
H       -3.576214000      0.586296000      3.217151000
H       -7.792309000      0.407729000      3.219861000
Fe     -11.426499000     -0.180311000     -0.155156000
N       -8.857594000      1.442148000      0.519648000
N      -10.269816000      1.593328000      0.346839000
N       -9.383148000      3.585020000      0.801913000
C      -10.552761000      2.897931000      0.519774000
C       -8.360339000      2.655294000      0.796861000
H      -11.537102000      3.346061000      0.423937000
H       -7.315253000      2.889594000      0.950227000
N       -8.875064000     -1.551037000      1.186723000
N      -10.292405000     -1.424279000      1.194703000
N       -9.729511000     -3.186956000      2.431822000
C      -10.774309000     -2.425310000      1.941162000
C       -8.572392000     -2.623714000      1.926923000
H      -11.821300000     -2.634605000      2.107445000
H       -7.575010000     -3.006486000      2.092785000
N       -8.809305000     -0.628335000     -1.773371000
N      -10.218601000     -0.567456000     -1.821739000
N       -9.463860000     -1.085152000     -3.920761000
C      -10.555894000     -0.849653000     -3.117113000
C       -8.414196000     -0.939389000     -3.046574000
H      -11.584417000     -0.884136000     -3.457917000
H       -7.371003000     -1.051175000     -3.319648000
O      -12.857936000      0.153683000      1.366900000
H      -13.094437000      1.060391000      1.710524000
H      -13.651887000     -0.417163000      1.317621000
O      -12.680739000     -1.904089000     -0.542665000
H      -13.339694000     -1.814362000     -1.260318000
H      -12.335846000     -2.838043000     -0.468335000
O      -12.827070000      0.819614000     -1.512590000
H      -13.671968000      1.161412000     -1.104799000
H      -12.509023000      1.449800000     -2.190537000
N        1.229199000      1.267458000     -0.995314000
N        2.649335000      1.259778000     -1.008935000
N        1.933122000      2.916811000     -2.308042000
C        3.040010000      2.266723000     -1.803967000
C        0.831438000      2.279878000     -1.776928000
F        1.945496000      4.051858000      0.376955000
F       -1.722451000     -3.967861000     -0.368609000
H        4.066574000      2.525730000     -2.012873000
H       -0.193708000      2.563760000     -1.957418000
N        1.239806000      0.321637000      1.641589000
N        2.648268000      0.339858000      1.651770000
N        1.922421000      0.710839000      3.790623000
C        3.003538000      0.576279000      2.952740000
C        0.858089000      0.547006000      2.936541000
H        4.035908000      0.648939000      3.271929000
H       -0.181272000      0.594461000      3.236670000
N        1.282814000     -1.476373000     -0.523300000
N        2.705737000     -1.505199000     -0.463258000
N        1.974300000     -3.494294000     -1.132131000
C        3.094994000     -2.738533000     -0.838188000
C        0.875204000     -2.683556000     -0.941621000
H        4.115614000     -3.104051000     -0.862284000
H       -0.153216000     -2.988929000     -1.068135000
Fe       7.519226000      0.177533000      0.051454000
N        6.341813000      1.684182000      0.570695000
N        4.917103000      1.637947000      0.605197000
N        5.585844000      3.644871000      1.280332000
C        4.489937000      2.833155000      1.042342000
C        6.718725000      2.904371000      0.985491000
H        3.457582000      3.144797000      1.137890000
H        7.738552000      3.269271000      1.041268000
N        6.406660000     -1.066954000      1.126226000
N        4.987581000     -1.113772000      1.137593000
N        5.762086000     -2.717576000      2.467100000
C        4.632281000     -2.120943000      1.948715000
C        6.840819000     -2.048868000      1.928804000
H        3.616627000     -2.419350000      2.158060000
H        7.875848000     -2.287247000      2.121419000
N        6.378052000     -0.173943000     -1.535459000
N        4.970097000     -0.214948000     -1.524730000
N        5.671103000     -0.622124000     -3.664837000
C        4.600194000     -0.486361000     -2.814783000
C        6.745548000     -0.422946000     -2.829977000
H        3.564555000     -0.585008000     -3.116051000
H        7.781653000     -0.463661000     -3.142737000
Fe      11.273018000      0.280172000      0.207597000
N        8.694652000     -1.368892000     -0.462884000
N       10.113842000     -1.478636000     -0.316199000
N        9.295308000     -3.461946000     -0.907784000
C       10.439238000     -2.755446000     -0.585401000
C        8.240069000     -2.576188000     -0.829991000
H       11.440234000     -3.170792000     -0.526778000
H        7.205917000     -2.841707000     -0.990507000
N        8.608420000      1.416520000     -1.050234000
N       10.026838000      1.427690000     -1.096203000
N        9.263118000      3.030867000     -2.432350000
C       10.388657000      2.413106000     -1.923959000
C        8.178975000      2.395449000     -1.859379000
F      -14.816097000      1.855085000     -0.116868000
F       14.702829000     -1.650019000      0.088598000
H       11.404925000      2.712528000     -2.134995000
H        7.145017000      2.649363000     -2.035371000
N        8.593309000      0.528113000      1.706243000
N        9.996229000      0.576879000      1.822927000
N        9.111446000      0.976718000      3.893643000
C       10.252654000      0.849073000      3.139245000
C        8.117204000      0.772375000      2.967026000
F       -9.366050000     -4.327626000     -0.300567000
F        9.191280000      4.303095000      0.237942000
H       11.259482000      0.954045000      3.526962000
H        7.059028000      0.799044000      3.196680000
O       12.681588000      0.023300000     -1.352014000
H       12.952372000     -0.866818000     -1.714105000
H       13.451854000      0.625517000     -1.295854000
O       12.474135000      2.023089000      0.604462000
H       13.132565000      1.974478000      1.326114000
H       12.138330000      2.952614000      0.461153000
O       12.702346000     -0.703063000      1.533881000
H       13.558448000     -1.000732000      1.115520000
H       12.404908000     -1.373599000      2.182061000
H        9.268931000      3.948461000     -2.878353000
H        9.169841000     -4.466382000     -1.054082000
H       -9.829288000     -4.134297000      2.800235000
H       -9.230204000      4.589393000      0.910845000
H        5.823783000     -3.640470000      2.898775000
H        5.558890000      4.614415000      1.590688000
H       -5.489587000     -4.930597000     -1.529727000
H       -5.854543000      3.784346000     -2.865230000
H       -1.504156000     -3.940612000      2.756921000
H       -1.633545000      4.604947000      1.321691000
H        1.915870000     -4.491061000     -1.347872000
H        1.908459000      3.852412000     -2.715893000
B       -6.031709000      5.216767000     -0.098963000
F       -5.031502000      6.069595000      0.400183000
F       -5.643643000      3.816831000      0.207004000
F       -6.155945000      5.313210000     -1.536680000
B        1.452141000      5.407037000      0.007737000
F        2.439052000      6.343963000      0.358308000
F        1.212116000      5.379080000     -1.417664000
F        0.213166000      5.592532000      0.709178000
B       10.289700000      5.175151000     -0.172678000
F       10.352951000      6.319356000      0.624317000
F       11.523539000      4.376332000     -0.043709000
F       10.116599000      5.472417000     -1.573528000
B       14.238720000     -2.878256000     -0.577926000
F       15.290683000     -3.714516000     -0.918145000
F       13.266875000     -3.486292000      0.298003000
F       13.496450000     -2.421390000     -1.770523000
B        6.276586000     -5.273405000      0.226055000
F        5.312645000     -6.275317000      0.047159000
F        5.693937000     -3.968930000     -0.187991000
F        6.658553000     -5.127047000      1.613727000
B       -1.262764000     -5.355885000     -0.097335000
F       -2.254718000     -6.238389000     -0.568383000
F       -1.077936000     -5.460263000      1.330168000
F       -0.001338000     -5.503149000     -0.768809000
B      -10.518754000     -5.171472000      0.002911000
F      -10.617788000     -6.235868000     -0.895485000
F      -11.707450000     -4.301566000     -0.080852000
F      -10.401527000     -5.603676000      1.374996000
B      -14.340198000      3.085760000      0.538547000
F      -15.385524000      3.934339000      0.869710000
F      -13.364768000      3.676983000     -0.344867000
F      -13.603628000      2.632902000      1.734419000

### HHLLL_Frequenzen.csv:
frequencies [1/cm]
7.4138
8.0902
10.8597
12.9827
14.2011
14.6275
15.9422
17.9498
19.0359
22.0895
22.67
23.5031
24.6897
25.2506
27.9825
28.6981
30.4324
31.5613
32.3338
34.0506
35.8215
37.1645
37.9366
39.0388
39.8816
42.5145
44.559
44.9902
47.531
48.1052
49.1045
51.6376
53.1793
55.3799
57.248
57.6604
61.3464
63.4834
64.2505
65.6543
67.4743
69.5468
70.7471
71.183
73.6491
75.5434
77.1898
77.8075
79.1598
81.4145
81.913
83.3054
83.896
84.6515
90.0735
90.8838
91.5712
94.2156
95.3772
96.8105
98.8803
99.4815
101.5213
102.905
104.1203
104.8921
105.3845
106.3539
107.3359
108.4896
109.1822
111.3598
112.4076
113.5427
115.4684
116.0552
116.5127
118.4361
120.9964
122.1459
125.2444
126.8095
128.5496
129.3519
135.2066
136.9347
138.542
138.9332
141.6893
144.0648
146.1755
147.7498
150.417
151.9608
153.1627
155.1159
156.3693
158.682
160.1958
160.8451
163.3991
165.0832
166.333
167.4266
169.7816
170.5663
172.326
173.5683
179.5486
181.2921
182.4657
183.9661
184.7242
186.6858
188.1217
190.8372
191.8763
192.94
196.0581
197.2948
198.4756
198.9646
201.3318
202.4734
207.3798
209.4009
209.8657
211.5262
213.8783
214.6737
215.8687
219.5928
220.9646
221.9927
223.105
226.6926
228.8609
230.8685
231.9441
233.0318
235.7751
240.0521
241.8644
243.1342
244.4409
245.4188
248.8964
249.7286
251.2386
255.3667
262.375
264.5515
264.9086
268.4698
274.7546
277.012
279.2882
281.019
282.9796
284.2449
286.1687
291.4689
291.6922
297.192
299.0163
300.4334
302.8464
305.8137
307.5794
309.069
311.6027
313.2813
316.2544
317.5502
318.3772
321.5391
322.4065
323.5222
324.6686
331.004
331.3776
331.4774
332.2467
332.7417
333.2306
334.5571
336.3039
336.7156
337.6161
341.3747
342.3402
343.9957
351.4156
353.7008
367.9126
368.5212
380.838
385.6785
400.9237
403.0075
404.8989
406.5247
408.8495
422.4655
422.6639
436.7996
442.8026
446.9797
466.7566
472.1292
472.3941
480.4743
480.5081
482.5353
482.6089
482.7121
483.0787
483.5195
484.364
486.9608
487.2564
487.3163
487.8969
488.9413
489.1687
489.2045
490.3619
492.9371
492.9596
493.1542
493.9691
494.3903
495.338
503.2103
504.2442
612.852
615.1897
626.4936
628.4564
629.3824
629.6328
632.0717
635.4624
643.813
644.3894
645.6832
646.1531
648.7791
651.807
652.6298
656.3732
657.8939
661.0633
661.935
664.0377
664.4698
665.6136
666.8786
669.1311
669.7394
673.6526
674.9646
676.372
676.6823
677.5186
677.7042
678.9601
681.0811
682.1964
682.6725
683.5209
684.1833
686.5628
687.4132
687.7437
689.4832
692.2268
695.7876
695.9882
697.1088
697.7065
698.3384
699.3351
703.4665
703.9618
705.7789
705.8666
706.3135
706.4949
710.7569
711.343
748.9753
752.7453
804.1257
807.4464
807.9196
808.8733
811.1253
811.7622
815.5357
819.2409
839.8773
843.4971
846.9403
850.7548
855.3758
856.1691
862.5638
863.0656
864.6449
864.769
866.525
869.4457
871.7217
874.1566
874.8207
875.0511
876.0568
877.163
880.6345
882.1924
883.3408
887.1295
887.3252
888.4854
888.9936
892.7291
893.7108
894.1336
897.1481
899.0099
900.4032
904.1461
907.4373
919.109
920.3747
927.0329
932.3668
934.6535
939.0792
943.964
947.4112
947.7616
948.3194
948.7311
949.213
949.3312
949.5019
949.751
953.0313
955.2506
957.1896
959.282
959.4171
959.789
960.097
961.6329
961.9415
962.7059
962.8352
963.1385
963.7771
966.7249
972.476
976.6999
984.5067
987.1572
992.8497
994.5394
994.78
995.0302
996.9871
998.3585
998.8564
1001.9288
1003.0589
1006.9796
1007.9766
1009.5194
1013.3242
1015.3276
1020.8267
1022.1521
1022.9059
1030.8555
1031.3371
1034.6066
1035.8258
1036.3222
1036.7238
1038.3198
1038.7665
1039.8406
1041.255
1042.7595
1043.4477
1044.3453
1045.6564
1048.1204
1051.0146
1053.367
1055.6275
1057.6999
1068.7831
1070.6378
1074.409
1079.4753
1082.1955
1084.4344
1119.4794
1122.7038
1126.8681
1129.2241
1131.5984
1132.3406
1132.6151
1134.0219
1135.9677
1138.5554
1139.6983
1140.9419
1144.256
1145.0549
1148.1534
1148.6511
1155.4641
1156.6523
1157.6514
1159.4838
1160.3716
1161.3431
1162.0888
1162.157
1163.229
1163.8393
1164.3145
1164.6162
1165.5714
1168.0054
1171.2587
1175.0802
1176.3705
1178.241
1180.262
1183.5957
1184.06
1185.2891
1186.343
1188.0866
1191.2136
1193.0141
1201.9239
1203.3649
1207.3485
1212.3911
1213.5517
1217.0586
1218.9512
1220.0792
1245.0637
1245.719
1247.5765
1250.4898
1250.6882
1251.8049
1252.3723
1252.7554
1254.0801
1254.4824
1257.6243
1260.0358
1274.173
1276.2458
1279.9359
1281.8581
1283.8552
1284.3517
1290.3331
1293.041
1294.6354
1296.0014
1297.7792
1298.7389
1300.2314
1300.9603
1302.3054
1303.4387
1305.2402
1309.0723
1333.0497
1334.0886
1345.5529
1346.451
1357.6817
1358.5468
1374.4742
1378.634
1393.2946
1395.1681
1396.0363
1398.1442
1409.6118
1411.1231
1413.438
1413.4571
1429.0
1430.4139
1448.5466
1448.9527
1449.2446
1449.5369
1449.8569
1450.5756
1492.7476
1498.135
1498.4898
1501.1741
1507.7401
1512.6398
1513.1276
1514.246
1514.6588
1514.8927
1516.8761
1517.5773
1519.3268
1519.6366
1519.7784
1521.0161
1522.1386
1522.8116
1523.0911
1524.9475
1525.4923
1525.8821
1528.1078
1529.5952
1657.9568
1660.506
1671.0332
1671.1919
1678.9569
1679.808
3245.0673
3245.7657
3267.3108
3272.7142
3273.4168
3275.4275
3280.0402
3284.303
3284.3613
3286.0253
3286.3493
3288.8863
3289.1805
3294.3934
3295.0575
3295.2948
3295.6509
3297.0634
3298.7341
3298.8682
3315.1107
3321.928
3328.3989
3331.2093
3333.5485
3334.2787
3334.8153
3336.5655
3342.3442
3343.4064
3344.7881
3346.7765
3350.9984
3351.475
3352.6367
3354.4118
3412.5472
3415.2024
3415.9637
3421.971
3434.285
3434.6422
3586.4717
3590.0984
3606.4007
3606.6793
3608.9387
3611.2069
3611.7369
3614.6544
3616.1165
3623.5803
3648.0913
3653.7325
3799.8624
3803.9086
3807.9754
3809.8029
3811.4635
3815.3117

### HLHHL.xyz:
203
Geometry extracted from HLHHL.log
Fe       3.874775000      0.137855000      0.021006000
Fe      -3.849140000      0.086927000      0.058975000
Fe      -0.012207000      0.155399000      0.102754000
N       -1.327925000      1.399727000     -1.095068000
N       -2.744794000      1.343251000     -1.034218000
N       -2.156605000      3.063265000     -2.318844000
C       -3.212748000      2.358511000     -1.776358000
C       -1.008166000      2.449358000     -1.861525000
H       -4.255818000      2.592313000     -1.925831000
H       -0.000181000      2.773679000     -2.079036000
N       -1.307686000      0.467551000      1.733899000
N       -2.715621000      0.388674000      1.683112000
N       -2.103930000      0.793579000      3.854908000
C       -3.137885000      0.590482000      2.969314000
C       -0.997924000      0.709284000      3.045774000
H       -4.184987000      0.596388000      3.244838000
H        0.024151000      0.819713000      3.389568000
N       -1.295949000     -1.547061000     -0.453192000
N       -2.722099000     -1.484473000     -0.493091000
N       -2.079445000     -3.515760000     -1.130334000
C       -3.164384000     -2.683524000     -0.909298000
C       -0.939482000     -2.781246000     -0.843581000
H       -4.201177000     -2.982244000     -1.003293000
H        0.080036000     -3.154200000     -0.895477000
Fe      -7.692005000      0.178467000     -0.027585000
N       -6.373148000      1.833454000      0.488106000
N       -4.961299000      1.670359000      0.617858000
N       -5.494625000      3.748482000      1.200123000
C       -4.465854000      2.839058000      1.054931000
C       -6.664811000      3.096462000      0.847483000
H       -3.421858000      3.061868000      1.217383000
H       -7.660971000      3.533873000      0.842605000
N       -6.393280000     -1.101354000      1.204078000
N       -4.976098000     -1.140529000      1.142638000
N       -5.672809000     -2.799189000      2.451724000
C       -4.573512000     -2.173110000      1.898609000
C       -6.779351000     -2.116837000      1.986358000
F       -7.308220000     -5.568235000     -0.457842000
F        7.609805000      5.464128000      0.569478000
H       -3.547788000     -2.472834000      2.050446000
H       -7.805904000     -2.368591000      2.214374000
N       -6.383024000     -0.234510000     -1.638263000
N       -4.974567000     -0.215916000     -1.567034000
N       -5.569534000     -0.633577000     -3.740753000
C       -4.541939000     -0.458681000     -2.843122000
C       -6.683807000     -0.487098000     -2.949639000
H       -3.491805000     -0.508027000     -3.103183000
H       -7.705096000     -0.564589000     -3.304414000
Fe     -11.486992000      0.059002000      0.126642000
N       -8.927667000     -1.563805000     -0.574204000
N      -10.335895000     -1.718104000     -0.368878000
N       -9.449420000     -3.714720000     -0.803168000
C      -10.616443000     -3.026579000     -0.509334000
C       -8.431833000     -2.779271000     -0.839300000
H      -11.596763000     -3.476838000     -0.384075000
H       -7.389133000     -3.010272000     -1.006596000
N       -8.953845000      1.408848000     -1.276600000
N      -10.371855000      1.286042000     -1.257469000
N       -9.826138000      3.036515000     -2.519817000
C      -10.863924000      2.282413000     -2.003423000
C       -8.661740000      2.474733000     -2.030602000
H      -11.913099000      2.494609000     -2.151194000
H       -7.667271000      2.856523000     -2.214545000
N       -8.848092000      0.509593000      1.710639000
N      -10.256911000      0.453490000      1.776620000
N       -9.475462000      0.999092000      3.858774000
C      -10.577598000      0.754985000      3.071773000
C       -8.437014000      0.839329000      2.974229000
H      -11.601820000      0.798578000      3.424326000
H       -7.390971000      0.958843000      3.232979000
O      -12.941966000     -0.294340000     -1.367460000
H      -13.182567000     -1.205095000     -1.697380000
H      -13.733505000      0.279793000     -1.320025000
O      -12.726892000      1.790552000      0.513285000
H      -13.380640000      1.711042000      1.236828000
H      -12.373050000      2.720917000      0.430956000
O      -12.869315000     -0.926623000      1.514531000
H      -13.715517000     -1.283942000      1.123181000
H      -12.540828000     -1.534488000      2.207604000
N        1.221518000     -1.146417000      1.334000000
N        2.641343000     -1.153702000      1.290662000
N        1.956180000     -2.919028000      2.464763000
C        3.049050000     -2.235880000      1.966496000
C        0.842339000     -2.223450000      2.035527000
F        1.818640000     -3.780854000     -0.307696000
F       -1.863521000      4.053063000      0.420126000
H        4.077899000     -2.541778000      2.091812000
H       -0.181449000     -2.513024000      2.226812000
N        1.184504000     -0.181501000     -1.611497000
N        2.595943000     -0.173843000     -1.647463000
N        1.837242000     -0.590748000     -3.769139000
C        2.930230000     -0.422773000     -2.951130000
C        0.786444000     -0.434766000     -2.896624000
H        3.958942000     -0.485071000     -3.286604000
H       -0.257425000     -0.504318000     -3.180092000
N        1.249718000      1.893922000      0.643702000
N        2.680816000      1.885983000      0.602013000
N        1.994982000      3.924240000      1.174464000
C        3.098481000      3.120561000      0.924919000
C        0.869201000      3.133839000      0.990817000
H        4.134278000      3.449309000      0.949077000
H       -0.157046000      3.480418000      1.070065000
Fe       7.685098000     -0.191299000     -0.082817000
N        6.467684000     -1.704164000     -0.553122000
N        5.049319000     -1.591731000     -0.608445000
N        5.618100000     -3.667786000     -1.156093000
C        4.569677000     -2.785882000     -0.979752000
C        6.786049000     -2.968839000     -0.892184000
H        3.522397000     -3.031331000     -1.090313000
H        7.787330000     -3.386758000     -0.922329000
N        6.629852000      1.105694000     -1.198552000
N        5.224160000      1.310587000     -1.195414000
N        6.160221000      2.850500000     -2.499748000
C        4.978241000      2.371082000     -1.972399000
C        7.163557000      2.048869000     -1.991665000
H        4.002147000      2.800813000     -2.148451000
H        8.216932000      2.162136000     -2.202225000
N        6.609767000      0.234169000      1.554387000
N        5.207507000      0.368624000      1.634372000
N        6.066030000      0.735394000      3.724105000
C        4.938790000      0.666469000      2.943906000
C        7.070680000      0.463479000      2.822374000
H        3.930141000      0.827900000      3.306982000
H        8.124098000      0.439705000      3.072317000
Fe      11.434155000     -0.347523000     -0.284226000
N        8.898364000      1.346221000      0.397841000
N       10.315464000      1.444221000      0.230788000
N        9.521265000      3.435156000      0.832615000
C       10.655914000      2.717849000      0.495908000
C        8.457806000      2.557814000      0.769850000
H       11.659785000      3.122797000      0.426508000
H        7.427523000      2.830669000      0.945350000
N        8.766531000     -1.430442000      1.026248000
N       10.185711000     -1.449424000      1.060835000
N        9.422264000     -3.024004000      2.431429000
C       10.547466000     -2.423029000      1.902833000
C        8.337609000     -2.392114000      1.855738000
F      -14.870195000     -1.999682000      0.164430000
F       14.902544000      1.536756000     -0.273551000
H       11.563114000     -2.727316000      2.109774000
H        7.303424000     -2.636513000      2.043970000
N        8.729479000     -0.608804000     -1.736381000
N       10.130849000     -0.653812000     -1.874109000
N        9.213984000     -1.120882000     -3.916666000
C       10.366746000     -0.965567000     -3.185880000
C        8.233530000     -0.893701000     -2.979963000
F       -9.387749000      4.184709000      0.189920000
F        9.327616000     -4.349028000     -0.192877000
H       11.367737000     -1.078684000     -3.586281000
H        7.171570000     -0.931734000     -3.188899000
O       12.869980000     -0.064293000      1.246882000
H       13.160685000      0.832527000      1.574174000
H       13.628156000     -0.682516000      1.201043000
O       12.607033000     -2.113560000     -0.653473000
H       13.245945000     -2.091848000     -1.393779000
H       12.265992000     -3.036025000     -0.476822000
O       12.860361000      0.577530000     -1.657961000
H       13.731034000      0.861020000     -1.261551000
H       12.561855000      1.256001000     -2.297528000
H        9.426060000     -3.935709000      2.889909000
H        9.411936000      4.437715000      0.998030000
H       -9.929310000      3.982683000     -2.890617000
H       -9.298137000     -4.720679000     -0.894717000
H        6.293314000      3.775422000     -2.910332000
H        5.503449000     -4.660592000     -1.362331000
H       -5.347299000      4.734944000      1.421685000
H       -5.689792000     -3.744440000      2.838720000
H       -2.221270000      4.010344000     -2.694907000
H       -2.121329000     -4.495325000     -1.410809000
H        2.006587000      4.915247000      1.413401000
H        1.974527000     -3.891853000      2.777638000
B       -6.015321000     -5.251697000      0.081504000
F       -4.972098000     -6.023365000     -0.471674000
F       -5.752831000     -3.830276000     -0.256539000
F       -6.043111000     -5.339935000      1.521933000
B        2.148490000     -5.211191000     -0.068992000
F        3.397307000     -5.461346000     -0.731021000
F        2.308745000     -5.369856000      1.358904000
F        1.082323000     -5.986450000     -0.566286000
B       10.417733000     -5.224081000      0.227571000
F       10.469188000     -6.384732000     -0.545308000
F       11.660076000     -4.439101000      0.077205000
F       10.252348000     -5.491861000      1.636203000
B       14.446370000      2.792327000      0.342670000
F       15.501043000      3.644083000      0.633682000
F       13.463178000      3.362576000     -0.546925000
F       13.717504000      2.389685000      1.563588000
B        6.322905000      5.296261000     -0.051114000
F        5.351007000      6.192465000      0.437219000
F        5.873369000      3.918313000      0.269746000
F        6.455028000      5.371275000     -1.485322000
B       -2.263877000      5.457773000      0.151991000
F       -3.482511000      5.683685000      0.879027000
F       -2.511052000      5.557426000     -1.266596000
F       -1.205721000      6.292466000      0.564103000
B      -10.541857000      5.034704000     -0.086774000
F      -10.615338000      6.102279000      0.809351000
F      -11.734398000      4.171246000      0.029094000
F      -10.458825000      5.460717000     -1.463684000
B      -14.401650000     -3.230424000     -0.495051000
F      -15.450024000     -4.082122000     -0.808901000
F      -13.412165000     -3.818664000      0.374796000
F      -13.684020000     -2.778920000     -1.702809000

### HLHHL_Frequenzen.csv:
frequencies [1/cm]
6.8662
7.6574
10.6505
13.043
14.0081
15.1165
18.7815
20.575
21.0301
22.1174
22.8603
24.6288
25.2735
26.0177
27.5668
28.0232
30.8076
31.2563
32.0924
32.6852
34.0625
35.3354
37.2662
38.2688
39.5895
40.0157
42.8692
45.0956
46.1473
47.7747
48.1885
49.4586
51.5565
53.8827
55.178
56.59
60.0232
60.7895
62.7796
63.1912
65.9745
67.5175
68.78
70.5317
70.7706
72.9644
74.8055
75.3783
76.2369
77.4183
77.8057
79.6329
81.5669
83.7656
84.1395
84.9528
87.8785
90.3858
92.534
92.9195
94.2817
97.3428
98.2468
99.7166
101.3982
101.5883
103.8749
104.4016
106.3472
106.4589
108.7339
109.1574
109.9
112.5032
113.8789
114.4254
117.0733
117.9664
118.9692
119.5712
122.0312
122.8221
126.4011
127.6737
129.6059
130.6732
132.2483
133.9076
134.9823
136.6949
137.7866
140.2934
141.2657
144.1062
145.7061
147.6429
148.8902
149.5899
151.927
153.1256
153.9202
154.8718
156.9373
159.7764
160.6301
161.7236
163.8393
166.8775
168.1994
169.8982
171.4768
176.0285
179.1643
180.5547
180.9651
181.5835
183.3828
185.5373
189.5964
190.708
191.5157
192.0261
192.4014
193.968
195.8917
196.3184
197.3578
198.7883
200.1704
200.8747
202.6585
205.0728
207.9997
213.0888
214.5005
215.5159
219.6516
220.0904
221.7395
223.2409
230.2049
230.6658
231.0224
234.0483
237.501
238.0084
240.0425
245.3937
246.5372
247.23
249.2182
250.0526
252.3484
254.6562
256.9351
260.4859
260.6566
262.8875
264.8341
266.6458
269.7599
271.109
276.0439
278.1869
282.9829
286.3411
287.2787
288.5164
290.0332
292.3056
292.6897
294.9507
295.584
298.5808
304.969
315.4011
315.9961
320.9417
322.1327
322.5551
323.5851
325.8035
328.3187
331.1015
331.2936
331.7251
331.8272
332.4514
333.0093
337.0328
337.7792
338.0792
339.676
342.0992
344.3503
348.2982
354.0583
367.1382
368.6228
379.9754
386.3728
403.1698
403.8669
409.7645
410.8594
413.1334
413.7373
429.7185
430.0637
472.63
472.8308
480.3019
480.3277
481.8616
482.3598
482.6076
482.7174
483.0222
483.2096
487.0284
487.2104
488.8286
489.1474
489.607
490.433
490.8408
490.9488
492.606
493.1523
493.3341
493.8248
494.2161
494.969
503.1207
503.8529
612.2497
614.9079
626.138
627.8155
629.5915
630.0349
630.6523
631.4094
643.5224
644.4448
647.1988
647.4145
648.1788
650.8241
651.3598
657.6551
658.6114
659.7226
662.6187
662.8687
663.5998
664.818
665.9722
668.295
669.0309
669.884
672.5135
672.7557
675.4137
675.7199
676.033
677.0531
679.7853
680.6935
681.7815
682.3588
683.5167
684.2704
684.4017
684.7841
685.6004
688.1288
688.2526
693.377
695.8842
696.8256
698.0335
700.568
703.0848
703.9659
704.9197
706.9361
707.2538
707.3622
710.2345
710.7406
765.6159
769.7142
794.6473
800.4276
801.6754
803.0369
808.2974
810.1175
817.5446
824.2041
850.2708
850.9468
854.6559
858.2116
859.5028
864.5753
866.3278
866.9497
868.3234
868.6815
873.1038
873.7681
874.5072
876.2808
879.039
879.1868
880.6631
881.7762
881.8736
882.8254
883.2139
883.5207
886.9246
888.1551
890.197
892.0109
893.8245
894.1031
896.7814
898.6227
900.798
903.8352
916.7726
921.8143
927.2556
927.6437
935.0562
938.7316
942.3183
944.0272
948.0133
948.6862
948.8412
949.1602
949.2888
949.6566
950.3951
952.059
954.379
954.673
957.6195
959.3296
960.4037
961.3894
962.0354
962.7103
963.4757
963.6812
965.9331
966.5147
966.8059
969.6447
974.1004
979.8589
986.2626
986.9172
991.7021
992.2021
993.2997
994.2853
995.7414
995.9478
998.1954
999.1028
1000.2908
1000.7387
1002.2425
1003.005
1004.1113
1007.5666
1019.268
1022.3924
1028.6351
1031.7365
1032.4423
1034.7919
1035.9574
1037.0614
1037.3509
1037.5246
1038.511
1039.1873
1039.5443
1039.9738
1040.3243
1041.3314
1042.1663
1042.9115
1045.7281
1046.7127
1049.1517
1052.7993
1068.3061
1070.3365
1071.766
1072.9413
1074.0498
1079.8245
1114.9459
1117.0686
1118.4931
1119.8794
1127.4696
1129.8505
1133.1707
1135.1765
1135.2868
1135.4858
1138.8393
1140.6266
1140.8481
1142.7113
1144.3293
1145.2053
1145.3468
1154.0759
1157.3107
1157.9152
1159.5323
1159.8833
1160.2561
1160.4098
1160.9265
1162.5018
1163.3814
1165.053
1165.3734
1165.8666
1168.8369
1171.1043
1175.2795
1176.3021
1177.9816
1179.6319
1181.1649
1182.4272
1184.718
1186.2892
1187.0853
1188.1881
1201.5154
1202.3499
1205.5231
1212.6141
1213.7229
1214.7648
1215.3111
1219.3772
1244.1324
1246.767
1248.0159
1249.7082
1249.8452
1250.7616
1251.7022
1252.3459
1252.7116
1252.9941
1254.4388
1256.0996
1274.9035
1276.6752
1278.9802
1279.5331
1280.3067
1282.3368
1291.1472
1294.3502
1294.8772
1295.6086
1295.7538
1296.2595
1298.4619
1299.1518
1299.302
1301.2739
1302.2341
1303.9911
1332.114
1333.4588
1345.3547
1345.8395
1346.1747
1347.05
1376.2213
1379.4793
1392.3697
1392.9811
1393.5905
1393.7296
1395.8068
1396.2113
1411.6008
1412.5822
1413.1135
1413.7953
1448.4942
1449.1775
1449.4287
1449.7083
1449.9098
1450.732
1495.4087
1497.186
1498.5862
1499.2296
1500.4676
1503.8591
1512.7935
1514.3651
1514.4998
1514.5601
1515.7881
1516.4657
1517.0186
1517.5375
1518.7531
1519.2326
1520.2147
1520.7732
1521.9158
1522.4086
1523.3105
1523.9543
1525.3851
1527.3306
1660.2674
1660.4867
1669.9702
1670.4838
1677.9407
1681.7493
3239.5513
3246.1443
3248.1508
3260.2409
3267.7566
3269.077
3283.176
3284.6141
3284.6454
3285.9572
3287.0238
3287.6498
3289.3098
3291.7859
3293.9128
3294.5691
3296.733
3297.3694
3299.1696
3299.3863
3318.8697
3323.6228
3326.8542
3330.9409
3331.6425
3332.6798
3332.8481
3333.4709
3334.6557
3340.3933
3340.7634
3342.4234
3343.5864
3347.5047
3347.6466
3351.3507
3405.6726
3414.5165
3415.3449
3421.8194
3433.9799
3442.6131
3595.0992
3602.5862
3603.86
3604.9379
3609.1065
3611.141
3615.6367
3617.1456
3619.6955
3630.7315
3636.3462
3640.258
3800.2879
3805.5047
3806.8816
3810.652
3811.743
3814.5337

### HLHLH.xyz:
203
Geometry extracted from HLHLH.log
Fe       3.826269000     -0.030143000     -0.005002000
Fe      -3.826274000      0.030117000      0.005069000
Fe      -0.000003000     -0.000007000      0.000031000
N       -1.289741000      1.255124000     -1.202674000
N       -2.706054000      1.250070000     -1.110740000
N       -2.084820000      2.941295000     -2.417486000
C       -3.153368000      2.277664000     -1.848273000
C       -0.949338000      2.289494000     -1.981258000
H       -4.190078000      2.549227000     -1.976228000
H        0.064531000      2.577238000     -2.221065000
N       -1.256726000      0.350077000      1.651694000
N       -2.666508000      0.309420000      1.615293000
N       -2.022497000      0.710336000      3.778367000
C       -3.070340000      0.530084000      2.904291000
C       -0.927520000      0.591900000      2.958985000
H       -4.114062000      0.565949000      3.190001000
H        0.099988000      0.679175000      3.293243000
N       -1.320217000     -1.677008000     -0.519333000
N       -2.744707000     -1.569403000     -0.554831000
N       -2.170033000     -3.627165000     -1.170533000
C       -3.226281000     -2.757608000     -0.956212000
C       -1.005646000     -2.926867000     -0.895162000
H       -4.272297000     -3.023724000     -1.043197000
H        0.000847000     -3.334296000     -0.938755000
Fe      -7.666009000      0.214646000     -0.023858000
N       -6.298951000      1.838030000      0.468644000
N       -4.889178000      1.642441000      0.571776000
N       -5.362105000      3.734425000      1.155478000
C       -4.357689000      2.801038000      0.993616000
C       -6.553793000      3.108946000      0.828376000
H       -3.305709000      2.999218000      1.136569000
H       -7.539358000      3.569719000      0.840455000
N       -6.381758000     -1.093874000      1.191594000
N       -4.967054000     -1.166213000      1.110142000
N       -5.683336000     -2.804376000      2.434261000
C       -4.577664000     -2.205679000      1.863750000
C       -6.780282000     -2.097815000      1.982436000
F       -7.414516000     -5.542245000     -0.460809000
F        7.414479000      5.542206000      0.460738000
H       -3.557118000     -2.528958000      2.002192000
H       -7.809108000     -2.324788000      2.225732000
N       -6.391568000     -0.233109000     -1.653133000
N       -4.982176000     -0.251061000     -1.602798000
N       -5.619823000     -0.659226000     -3.766088000
C       -4.574805000     -0.508582000     -2.884239000
C       -6.718098000     -0.481510000     -2.959138000
H       -3.530202000     -0.586209000     -3.159261000
H       -7.746183000     -0.533317000     -3.298620000
Fe     -11.460321000      0.186674000      0.187590000
N       -8.951831000     -1.497599000     -0.549959000
N      -10.359643000     -1.618638000     -0.321050000
N       -9.527573000     -3.635865000     -0.767856000
C      -10.673201000     -2.920262000     -0.455245000
C       -8.489195000     -2.724467000     -0.822172000
H      -11.661559000     -3.347645000     -0.313202000
H       -7.455063000     -2.979741000     -1.005971000
N       -8.916210000      1.473479000     -1.256080000
N      -10.336391000      1.386562000     -1.213839000
N       -9.767130000      3.123019000     -2.485159000
C      -10.815141000      2.395315000     -1.951778000
C       -8.609520000      2.531848000     -2.014910000
H      -11.860849000      2.634241000     -2.082397000
H       -7.608777000      2.888180000     -2.215268000
N       -8.787866000      0.576958000      1.730706000
N      -10.196510000      0.555709000      1.817853000
N       -9.370841000      1.088008000      3.886350000
C      -10.490250000      0.868851000      3.116632000
C       -8.349990000      0.900143000      2.986956000
H      -11.507672000      0.939341000      3.484248000
H       -7.297605000      0.994894000      3.229725000
O      -12.944921000     -0.134404000     -1.283411000
H      -13.213016000     -1.039037000     -1.609129000
H      -13.720348000      0.460550000     -1.227649000
O      -12.654299000      1.946630000      0.590036000
H      -13.300324000      1.881132000      1.321879000
H      -12.279751000      2.868603000      0.504280000
O      -12.844742000     -0.765096000      1.597753000
H      -13.702569000     -1.108237000      1.218944000
H      -12.520128000     -1.372511000      2.292948000
N        1.289737000     -1.255151000      1.202720000
N        2.706051000     -1.250085000      1.110813000
N        2.084805000     -2.941312000      2.417554000
C        3.153359000     -2.277670000      1.848361000
C        0.949327000     -2.289523000      1.981302000
F        1.708495000     -3.945407000     -0.313714000
F       -1.708518000      3.945359000      0.313853000
H        4.190069000     -2.549222000      1.976339000
H       -0.064545000     -2.577273000      2.221089000
N        1.256717000     -0.350088000     -1.651633000
N        2.666499000     -0.309459000     -1.615225000
N        2.022491000     -0.710369000     -3.778301000
C        3.070333000     -0.530132000     -2.904221000
C        0.927512000     -0.591912000     -2.958925000
H        4.114055000     -0.566016000     -3.189926000
H       -0.099996000     -0.679171000     -3.293188000
N        1.320210000      1.676991000      0.519405000
N        2.744702000      1.569385000      0.554895000
N        2.170033000      3.627150000      1.170585000
C        3.226279000      2.757592000      0.956265000
C        1.005645000      2.926853000      0.895230000
H        4.272295000      3.023715000      1.043241000
H       -0.000847000      3.334283000      0.938840000
Fe       7.666023000     -0.214647000      0.023892000
N        6.298956000     -1.838020000     -0.468643000
N        4.889173000     -1.642470000     -0.571703000
N        5.362143000     -3.734426000     -1.155466000
C        4.357699000     -2.801078000     -0.993523000
C        6.553828000     -3.108921000     -0.828420000
H        3.305718000     -2.999303000     -1.136421000
H        7.539412000     -3.569657000     -0.840588000
N        6.381744000      1.093871000     -1.191531000
N        4.967039000      1.166192000     -1.110084000
N        5.683301000      2.804359000     -2.434207000
C        4.577635000      2.205647000     -1.863699000
C        6.780256000      2.097814000     -1.982375000
H        3.557086000      2.528913000     -2.002144000
H        7.809080000      2.324802000     -2.225666000
N        6.391574000      0.233059000      1.653188000
N        4.982183000      0.251040000      1.602853000
N        5.619838000      0.659172000      3.766147000
C        4.574818000      0.508560000      2.884296000
C        6.718111000      0.481436000      2.959195000
H        3.530215000      0.586205000      3.159320000
H        7.746198000      0.533219000      3.298677000
Fe      11.460346000     -0.186708000     -0.187554000
N        8.951825000      1.497578000      0.550019000
N       10.359631000      1.618617000      0.321104000
N        9.527573000      3.635837000      0.767937000
C       10.673200000      2.920235000      0.455316000
C        8.489191000      2.724444000      0.822246000
H       11.661555000      3.347612000      0.313242000
H        7.455057000      2.979716000      1.006037000
N        8.916205000     -1.473517000      1.256108000
N       10.336388000     -1.386657000      1.213840000
N        9.767098000     -3.123222000      2.484988000
C       10.815125000     -2.395494000      1.951671000
C        8.609497000     -2.531959000      2.014826000
F      -14.886036000     -1.800112000      0.281879000
F       14.885967000      1.800265000     -0.281828000
H       11.860825000     -2.634481000      2.082242000
H        7.608745000     -2.888274000      2.215173000
N        8.787906000     -0.576941000     -1.730653000
N       10.196547000     -0.555736000     -1.817792000
N        9.370881000     -1.088109000     -3.886271000
C       10.490289000     -0.868933000     -3.116558000
C        8.350031000     -0.900187000     -2.986889000
F       -9.263878000      4.255096000      0.221519000
F        9.264392000     -4.254302000     -0.222429000
H       11.507711000     -0.939460000     -3.484161000
H        7.297645000     -0.994939000     -3.229656000
O       12.944840000      0.134522000      1.283501000
H       13.212941000      1.039174000      1.609167000
H       13.720233000     -0.460498000      1.227963000
O       12.654258000     -1.946660000     -0.590151000
H       13.300131000     -1.880911000     -1.322108000
H       12.279972000     -2.868745000     -0.504430000
O       12.844642000      0.765290000     -1.597507000
H       13.702596000      1.108405000     -1.218946000
H       12.520602000      1.371969000     -2.293612000
H        9.852358000     -4.071628000      2.854512000
H        9.402170000      4.645076000      0.862123000
H       -9.852430000      4.071383000     -2.854791000
H       -9.402167000     -4.645105000     -0.862022000
H        5.716100000      3.746789000     -2.826682000
H        5.186579000     -4.717752000     -1.370122000
H       -5.186525000      4.717753000      1.370111000
H       -5.716148000     -3.746810000      2.826727000
H       -2.126287000      3.888702000     -2.796068000
H       -2.247808000     -4.608609000     -1.436081000
H        2.247811000      4.608597000      1.436126000
H        2.126277000     -3.888716000      2.796144000
B       -6.111217000     -5.246288000      0.064157000
F       -5.084474000     -6.030110000     -0.504951000
F       -5.831954000     -3.828229000     -0.273253000
F       -6.121794000     -5.338790000      1.504007000
B        2.109002000     -5.350456000     -0.041744000
F        3.305182000     -5.591890000     -0.801857000
F        2.401592000     -5.433774000      1.370107000
F        1.038503000     -6.185963000     -0.410902000
B       10.399482000     -5.134870000      0.037078000
F       10.430836000     -6.203830000     -0.859890000
F       11.612682000     -4.303551000     -0.097024000
F       10.325977000     -5.559001000      1.415053000
B       14.461462000      3.038786000      0.392935000
F       15.537468000      3.860347000      0.693336000
F       13.472965000      3.658323000     -0.455630000
F       13.753677000      2.598378000      1.610604000
B        6.111197000      5.246195000     -0.064243000
F        5.084428000      6.030040000      0.504790000
F        5.831944000      3.828155000      0.273251000
F        6.121807000      5.338603000     -1.504098000
B       -2.108973000      5.350466000      0.042111000
F       -3.305192000      5.591779000      0.802195000
F       -2.401470000      5.434047000     -1.369743000
F       -1.038469000      6.185876000      0.411490000
B      -10.399425000      5.135089000     -0.037898000
F      -10.430990000      6.204291000      0.858777000
F      -11.612264000      4.303320000      0.096769000
F      -10.326489000      5.558853000     -1.416015000
B      -14.461519000     -3.038636000     -0.392870000
F      -15.537519000     -3.860227000     -0.693218000
F      -13.472988000     -3.658141000      0.455682000
F      -13.753775000     -2.598259000     -1.610573000

### HLHLH_Frequenzen.csv:
frequencies [1/cm]
6.8296
7.3599
10.1514
12.2263
12.9274
14.5078
17.5754
18.8071
18.8982
21.4158
21.5926
23.2502
23.4145
23.7258
27.0702
27.5784
29.9705
31.2057
31.4931
32.3836
33.3273
34.8054
35.6268
37.3379
38.2208
39.2139
40.8407
45.4671
45.6307
46.1936
48.7479
48.8357
50.5873
50.9128
51.8829
58.3113
58.6645
61.7758
61.8825
63.415
66.6741
67.136
67.9722
70.6704
72.2626
73.8035
75.3508
75.7445
77.1143
77.705
79.6912
82.4632
82.9565
83.7061
85.05
86.2628
89.0111
91.4721
92.4079
92.8713
95.9568
96.5445
97.5508
98.7883
100.2968
101.5496
102.5749
105.1314
105.5821
106.7543
108.1955
108.6738
109.1481
110.2135
111.734
116.9713
117.9521
118.597
119.8986
120.7437
122.1782
124.25
125.0849
127.7639
131.4558
131.8173
132.5112
134.1783
136.6879
137.0284
138.0148
140.8273
141.0874
141.79
146.4405
146.4613
147.8538
148.437
150.1015
151.9684
152.2648
155.5125
157.4382
157.6793
160.8642
161.2312
164.7531
165.8931
167.8401
169.52
170.9291
170.9851
178.5979
180.2515
181.0128
182.1836
184.3815
185.3777
187.9273
190.2758
192.1246
192.8365
195.9598
196.0804
197.1221
198.4677
199.162
200.2607
202.1548
203.5598
204.9471
208.1106
209.585
213.5961
213.794
215.0729
216.5624
221.0767
221.7448
227.0058
229.4616
230.1556
230.6035
232.9331
234.2484
240.4281
242.9818
246.1961
246.5045
247.9517
249.9418
250.2916
252.5069
255.7131
257.7498
258.5993
259.1566
262.5855
264.9745
267.5829
267.9481
273.1779
275.3903
276.6277
277.1767
278.8278
286.9316
289.7142
290.2907
292.9494
293.7094
295.4018
295.6427
300.6416
302.653
315.8096
315.8589
321.1942
322.3943
322.4804
323.7838
324.2785
328.7595
330.7944
330.9856
331.8364
331.8939
333.1806
333.6452
335.7808
336.3998
340.0452
340.2424
342.3838
342.3974
354.2755
354.3148
366.6802
366.7886
380.1539
380.1759
403.4423
403.4526
410.0476
410.3905
412.9256
413.2151
428.9136
430.8027
473.1942
473.2228
480.2446
480.2517
482.2687
482.2793
482.6587
482.6735
483.4351
483.5293
487.0177
487.0347
488.7713
488.7819
489.4312
489.7657
491.3167
491.3638
493.3387
493.3401
493.468
493.478
494.9946
495.0062
503.126
503.1309
611.9713
612.0451
626.1582
626.16
629.1262
629.1381
630.252
630.7537
644.5391
644.5484
646.8161
646.8745
647.8784
648.1879
651.3451
651.6827
659.5116
659.7194
661.6146
663.6455
665.8638
665.9917
668.2416
668.4469
669.4879
670.02
672.0882
672.6626
674.8679
675.4531
675.6198
675.732
679.4962
679.6342
681.8016
681.8963
683.0952
683.8227
684.4177
684.887
686.4608
687.0016
689.6352
690.0532
696.4125
696.666
697.8337
697.9557
703.995
704.0007
706.2976
706.3718
707.5597
707.5989
710.2356
710.2536
767.0678
767.3088
800.9998
801.0065
801.8285
801.8441
810.7035
810.7435
817.9184
817.9843
850.6822
850.9654
854.1219
854.1429
864.1513
864.1872
865.0371
865.2405
868.7543
868.9574
872.3725
872.4295
875.6362
875.6739
878.015
878.06
881.4759
881.5674
882.533
882.6248
882.9685
883.1725
889.5304
889.7353
893.2682
893.6094
894.2385
895.6747
896.6094
896.6444
904.0575
904.0777
921.9002
922.2586
927.2976
927.406
938.0389
938.5979
939.9552
940.4348
947.9693
948.3125
948.922
948.9926
949.1103
949.51
952.3138
952.5107
954.4232
954.5612
957.0243
958.2882
959.2882
959.5513
962.542
963.2873
963.5837
963.833
965.4715
965.6979
969.4473
969.4973
973.2898
973.5067
987.0781
987.0906
991.5877
991.6392
995.607
995.7327
996.0423
996.1128
998.4817
998.5031
1000.2129
1000.4755
1002.1786
1002.5555
1004.2267
1004.4387
1022.4929
1022.5016
1030.2997
1030.6147
1030.7041
1031.536
1036.9201
1037.0804
1038.1762
1038.179
1038.8047
1039.4463
1039.7732
1039.8374
1040.4588
1040.7461
1041.2656
1041.3616
1045.3837
1046.335
1048.8682
1049.8012
1070.1679
1070.2805
1072.1214
1072.2302
1073.525
1074.6144
1113.5577
1114.054
1122.6298
1122.9058
1127.5352
1127.5487
1134.8661
1135.1298
1135.6763
1135.7933
1138.7292
1138.7352
1140.9201
1140.9553
1145.0167
1145.9327
1154.8293
1155.1856
1157.9345
1157.9419
1159.571
1159.8059
1160.3695
1160.524
1160.6651
1161.1176
1164.8221
1165.0769
1165.7173
1165.7452
1168.8412
1169.067
1174.6447
1175.7038
1177.1403
1178.5452
1181.0899
1181.1386
1185.7085
1186.5943
1187.852
1188.4592
1201.4456
1201.7004
1212.1122
1212.8774
1213.7899
1213.8004
1214.4659
1214.9104
1246.6497
1246.8231
1248.3465
1248.3896
1251.5529
1251.7015
1252.0262
1252.491
1252.6445
1252.6685
1254.1905
1254.593
1276.6869
1276.708
1278.7344
1279.0338
1280.5345
1280.6232
1294.6388
1294.8885
1295.5906
1295.6181
1296.2532
1296.8048
1298.953
1298.9669
1299.2058
1299.5352
1301.0775
1301.8809
1333.3613
1333.3739
1344.5293
1345.1268
1346.1335
1346.3706
1379.5201
1379.5295
1392.5033
1393.4404
1393.7213
1393.9091
1396.1696
1396.1849
1411.7049
1412.5294
1412.7589
1413.7255
1448.7538
1449.0039
1449.3653
1449.4433
1449.7652
1449.9469
1495.7266
1495.737
1498.2672
1498.4081
1504.5717
1504.6616
1514.4642
1514.4942
1516.3068
1516.5711
1516.8948
1517.6636
1518.8528
1519.6732
1520.1337
1520.4093
1520.778
1521.1842
1521.9448
1521.9591
1522.9703
1523.0182
1524.0051
1524.0252
1660.1974
1660.2036
1669.3989
1669.4931
1677.541
1677.5766
3239.0215
3239.1768
3248.3271
3248.8932
3267.2816
3267.3327
3283.0752
3283.084
3284.5364
3284.5423
3287.0738
3287.0877
3291.3737
3291.6341
3293.7526
3293.7532
3296.6983
3296.7178
3299.7882
3299.8048
3324.6484
3324.6559
3329.8738
3329.9697
3330.8372
3330.8388
3334.2665
3334.3421
3334.5881
3334.6647
3343.4554
3343.4581
3346.3512
3346.3939
3348.4375
3348.4744
3412.6178
3412.6803
3414.0706
3414.1285
3432.2427
3432.353
3604.7991
3604.8257
3605.5357
3605.5956
3609.1061
3609.1637
3611.0226
3611.1653
3616.1253
3616.1299
3637.1325
3637.3394
3805.6543
3805.6635
3811.0007
3811.0273
3811.9985
3812.0163

### HLHLL.xyz:
203
Geometry extracted from HLHLL.log
Fe      -3.792469000      0.049617000     -0.018385000
Fe       3.855428000      0.049437000     -0.022669000
Fe       0.032492000      0.051165000     -0.031701000
N        1.326659000     -1.196101000     -1.229972000
N        2.743030000     -1.172993000     -1.142427000
N        2.138194000     -2.867061000     -2.454156000
C        3.199916000     -2.192641000     -1.885254000
C        0.996301000     -2.231292000     -2.011532000
H        4.238436000     -2.454506000     -2.014778000
H       -0.014779000     -2.530158000     -2.249538000
N        1.288164000     -0.274164000      1.624360000
N        2.697242000     -0.225721000      1.588373000
N        2.054306000     -0.631359000      3.751028000
C        3.101539000     -0.445658000      2.877661000
C        0.959256000     -0.518233000      2.931249000
H        4.144778000     -0.477185000      3.165708000
H       -0.067938000     -0.611070000      3.264867000
N        1.346685000      1.728711000     -0.566927000
N        2.773919000      1.644718000     -0.585049000
N        2.170661000      3.690524000     -1.213881000
C        3.240111000      2.840198000     -0.982569000
C        1.015679000      2.971098000     -0.950579000
H        4.281509000      3.127557000     -1.055485000
H        0.003040000      3.361141000     -1.006390000
Fe       7.559895000     -0.152600000      0.036605000
N        6.342832000     -1.645759000      0.505417000
N        4.925865000     -1.526572000      0.548860000
N        5.483204000     -3.584858000      1.159864000
C        4.438276000     -2.708044000      0.956674000
C        6.653318000     -2.900674000      0.882146000
H        3.391932000     -2.952819000      1.066487000
H        7.654130000     -3.318197000      0.927486000
N        6.444919000      1.107039000      1.101337000
N        5.029650000      1.216757000      1.058602000
N        5.822410000      2.799767000      2.402861000
C        4.688658000      2.247365000      1.844662000
C        6.890258000      2.076096000      1.914351000
F        7.555842000      5.528391000     -0.486362000
F       -7.300760000     -5.551853000      0.526566000
H        3.679922000      2.593578000      2.010926000
H        7.927690000      2.262679000      2.148766000
N        6.456365000      0.241335000     -1.569935000
N        5.049107000      0.311308000     -1.589638000
N        5.803710000      0.702456000     -3.714454000
C        4.712348000      0.586770000     -2.887833000
C        6.855979000      0.482936000     -2.856179000
H        3.684850000      0.700515000     -3.210942000
H        7.899146000      0.502417000     -3.146622000
Fe      11.306885000     -0.308365000      0.281009000
N        8.772301000      1.384470000     -0.434728000
N       10.187724000      1.475817000     -0.244441000
N        9.411174000      3.475222000     -0.839165000
C       10.536933000      2.750731000     -0.490014000
C        8.343881000      2.600684000     -0.803415000
H       11.540693000      3.153193000     -0.396707000
H        7.318494000      2.880895000     -0.990561000
N        8.656060000     -1.391955000     -1.056388000
N       10.075386000     -1.416086000     -1.072697000
N        9.324607000     -2.999837000     -2.439512000
C       10.444841000     -2.397698000     -1.901673000
C        8.234835000     -2.359510000     -1.883114000
H       11.462169000     -2.706735000     -2.092714000
H        7.202911000     -2.605135000     -2.080919000
N        8.588732000     -0.544374000      1.708175000
N        9.987800000     -0.607787000      1.860000000
N        9.045739000     -1.041365000      3.898396000
C       10.207140000     -0.909203000      3.176787000
C        8.077691000     -0.810236000      2.950414000
H       11.202372000     -1.033582000      3.588125000
H        7.013628000     -0.835174000      3.150897000
O       12.759170000     -0.040967000     -1.235622000
H       13.053504000      0.849595000     -1.577235000
H       13.515884000     -0.659498000     -1.173366000
O       12.478823000     -2.068646000      0.677667000
H       13.116809000     -2.036623000      1.418335000
H       12.139134000     -2.993247000      0.510083000
O       12.718619000      0.634955000      1.658349000
H       13.584076000      0.940875000      1.265971000
H       12.412736000      1.281599000      2.326308000
N       -1.262208000      1.304753000      1.167649000
N       -2.678564000      1.288796000      1.081661000
N       -2.064215000      2.996683000      2.369687000
C       -3.130428000      2.319900000      1.811489000
C       -0.925878000      2.348782000      1.934975000
F       -1.706800000      3.952807000     -0.382424000
F        1.785880000     -3.895273000      0.272372000
H       -4.168713000      2.584290000      1.941991000
H        0.086849000      2.645996000      2.168051000
N       -1.233644000      0.385121000     -1.679585000
N       -2.642670000      0.327340000     -1.636724000
N       -2.012789000      0.719904000     -3.805554000
C       -3.054618000      0.533370000     -2.925590000
C       -0.913001000      0.621078000     -2.990042000
H       -4.099870000      0.554436000     -3.207109000
H        0.111963000      0.718189000     -3.329416000
N       -1.268119000     -1.635738000      0.496946000
N       -2.692603000     -1.536107000      0.548729000
N       -2.098647000     -3.587415000      1.167894000
C       -3.162142000     -2.724734000      0.962442000
C       -0.941403000     -2.882139000      0.874751000
H       -4.205461000     -2.995945000      1.063235000
H        0.068010000     -3.284004000      0.908516000
Fe      -7.634134000      0.198689000      0.028754000
N       -6.284530000      1.831728000     -0.482897000
N       -4.873765000      1.647007000     -0.593406000
N       -5.367875000      3.729398000     -1.193556000
C       -4.354744000      2.805780000     -1.029758000
C       -6.552340000      3.096979000     -0.852882000
H       -3.305345000      3.010730000     -1.181452000
H       -7.541877000      3.549200000     -0.863210000
N       -6.342977000     -1.106276000     -1.183896000
N       -4.927394000     -1.165682000     -1.108623000
N       -5.635496000     -2.820245000     -2.416556000
C       -4.532430000     -2.207515000     -1.855891000
C       -6.736489000     -2.119756000     -1.964972000
H       -3.509818000     -2.523127000     -1.996719000
H       -7.764496000     -2.357179000     -2.201727000
N       -6.347027000     -0.223401000      1.654791000
N       -4.937798000     -0.229261000      1.597306000
N       -5.560708000     -0.624227000      3.767322000
C       -4.521608000     -0.471923000      2.878821000
C       -6.664627000     -0.463273000      2.964596000
H       -3.474985000     -0.537934000      3.149118000
H       -7.690445000     -0.521254000      3.309882000
Fe     -11.429033000      0.128624000     -0.167012000
N       -8.900887000     -1.522064000      0.576750000
N      -10.307496000     -1.661513000      0.350400000
N       -9.452233000     -3.664278000      0.818394000
C      -10.606249000     -2.965027000      0.498943000
C       -8.424325000     -2.740475000      0.862209000
H      -11.589875000     -3.405006000      0.362443000
H       -7.387236000     -2.981678000      1.047595000
N       -8.892389000      1.453610000      1.256319000
N      -10.311683000      1.349794000      1.221716000
N       -9.756575000      3.102116000      2.477476000
C      -10.798583000      2.358270000      1.954715000
C       -8.594427000      2.521034000      2.005837000
F       14.759856000      1.601578000      0.286198000
F      -14.832981000     -1.895533000     -0.232837000
H      -11.846382000      2.585778000      2.088869000
H       -7.596993000      2.890591000      2.198549000
N       -8.766880000      0.535787000     -1.723744000
N      -10.175566000      0.499490000     -1.804833000
N       -9.363959000      1.025833000     -3.880405000
C      -10.477888000      0.800533000     -3.104498000
C       -8.337550000      0.854686000     -2.984051000
F        9.197021000     -4.279656000      0.209101000
F       -9.268695000      4.222356000     -0.238921000
H      -11.497481000      0.857960000     -3.468339000
H       -7.287206000      0.958427000     -3.231915000
O      -12.904326000     -0.196188000      1.312246000
H      -13.161779000     -1.101131000      1.645692000
H      -13.685899000      0.390588000      1.255768000
O      -12.641096000      1.874639000     -0.576782000
H      -13.290305000      1.798598000     -1.304774000
H      -12.274240000      2.800389000     -0.499159000
O      -12.809144000     -0.847094000     -1.564483000
H      -13.661892000     -1.196575000     -1.179992000
H      -12.481628000     -1.455237000     -2.257682000
H       -9.850895000      4.052041000      2.840875000
H       -9.316195000     -4.670909000      0.924548000
H        9.330834000     -3.916043000     -2.888842000
H        9.307468000      4.481938000     -0.982504000
H       -5.660595000     -3.765119000     -2.803297000
H       -5.202866000      4.711617000     -1.420715000
H        5.357029000     -4.574869000      1.375493000
H        5.895974000      3.732546000      2.813103000
H        2.191441000     -3.813822000     -2.833306000
H        2.228482000      4.671246000     -1.485705000
H       -2.170046000     -4.567867000      1.439073000
H       -2.109152000      3.946426000      2.741616000
B        6.269090000      5.339662000      0.127089000
F        5.308051000      6.271457000     -0.303608000
F        5.808063000      3.982955000     -0.266948000
F        6.405956000      5.326159000      1.564911000
B       -2.091781000      5.366030000     -0.130724000
F       -3.301983000      5.600041000     -0.869869000
F       -2.350805000      5.481537000      1.284485000
F       -1.021386000      6.183600000     -0.542190000
B      -10.413522000      5.090802000      0.018812000
F      -10.461979000      6.152215000     -0.886306000
F      -11.616939000      4.243532000     -0.103488000
F      -10.339195000      5.526352000      1.393103000
B      -14.392087000     -3.123800000      0.449867000
F      -15.457502000     -3.954967000      0.761217000
F      -13.400024000     -3.739061000     -0.397700000
F      -13.684270000     -2.666044000      1.661209000
B       -6.007548000     -5.233081000     -0.008362000
F       -4.957450000     -5.978311000      0.572844000
F       -5.763153000     -3.802881000      0.302689000
F       -6.017921000     -5.352476000     -1.445638000
B        2.242107000     -5.283447000     -0.008610000
F        3.454272000     -5.475113000      0.740124000
F        2.527836000     -5.347104000     -1.423739000
F        1.212656000     -6.165317000      0.363641000
B       10.282270000     -5.172380000     -0.187709000
F       10.314352000     -6.321105000      0.603637000
F       11.530744000     -4.397391000     -0.037205000
F       10.127498000     -5.459754000     -1.593395000
B       14.331866000      2.838500000     -0.387050000
F       15.404348000      3.662449000     -0.692294000
F       13.342966000      3.456429000      0.462557000
F       13.618817000      2.397567000     -1.603272000

### HLHLL_Frequenzen.csv:
frequencies [1/cm]
7.0385
7.5041
10.3514
12.993
13.8392
15.102
17.9863
19.4253
20.3923
21.4829
21.8715
23.8513
24.1984
24.8877
27.764
29.4782
31.5208
32.0251
32.4192
33.8013
34.4603
36.0906
37.7319
38.4383
40.4353
41.1926
43.3731
45.7818
47.7797
49.5548
50.5328
51.3005
53.0666
54.3884
57.4968
58.5282
60.8464
63.2897
65.0026
66.5267
67.9073
69.6708
70.4946
73.0601
73.6603
74.2918
76.999
77.8033
79.8166
80.7595
83.2455
83.9944
85.4249
85.9932
87.5617
88.4661
89.8506
92.2966
94.4515
96.8132
96.9408
98.5217
99.278
100.4962
102.2046
104.9925
105.4877
106.0941
108.0218
108.6628
109.0681
110.1289
110.473
114.9541
116.8068
118.3203
119.7665
120.4646
123.1855
124.539
126.4185
130.77
131.7596
132.5764
135.622
137.0277
138.9753
140.5693
141.462
142.3962
146.8006
147.7106
149.2176
150.9982
152.6795
153.9794
154.9064
157.0125
158.3375
160.9242
164.661
165.4306
166.3712
168.9117
169.294
170.8554
176.0092
176.6984
179.7036
181.5965
183.4843
185.363
187.6594
188.8364
191.1134
191.8252
193.1538
195.7114
197.1744
198.1749
199.5693
202.2103
204.0641
205.9226
206.6903
209.7178
213.6958
213.7971
215.1755
216.4056
220.0285
221.5141
222.1959
224.1881
228.375
230.1453
231.3025
233.6722
234.9264
238.0327
242.3353
243.5428
244.1099
245.9407
246.4797
248.7841
250.7998
252.2906
254.7038
257.3741
259.7704
262.8737
266.1745
270.1082
271.8356
273.4326
274.7694
276.9534
277.8568
281.2678
283.3116
285.4265
288.9964
291.6889
292.456
294.9574
298.5054
303.4249
306.5026
308.7681
310.7216
313.84
315.943
317.1014
321.6281
322.4026
323.3957
324.368
326.2873
330.5028
331.2212
331.8197
331.8596
332.7226
332.9627
334.2144
335.9195
337.1724
338.5982
340.8548
342.4046
344.9642
351.2704
354.3236
366.3923
366.9368
380.3765
387.1208
403.4681
404.7119
408.0256
408.4399
409.8842
410.6651
413.1363
429.797
429.9454
438.693
457.5531
473.0929
474.2829
480.2474
480.3994
482.1525
482.6407
483.1402
483.2353
483.3147
483.6071
487.0122
487.2951
488.6749
488.795
488.8627
489.166
490.2203
491.8237
493.1517
493.375
493.4025
493.7215
495.1503
495.4438
503.1564
503.9014
612.1812
613.6221
626.1137
628.1364
629.2604
629.3231
630.6167
631.9523
644.0702
644.3709
645.7509
646.8911
647.9261
651.4012
651.7513
657.9544
659.5932
661.02
663.1436
665.8622
666.3231
668.3664
669.8663
671.3575
672.6186
674.1473
674.9759
675.7132
675.8783
676.6635
678.7798
679.6058
681.6027
681.8482
682.3246
683.256
683.6451
684.6965
685.5207
686.2529
687.6515
689.0276
689.7076
692.7301
695.5853
696.6145
697.8535
699.2787
703.5319
704.0227
705.4497
706.5348
707.306
707.8012
710.2712
710.7129
761.6579
767.7203
799.1631
799.4165
800.5963
800.7096
810.4547
810.915
817.7288
823.9653
845.4942
848.2255
850.3821
852.3221
853.7266
859.2826
862.0522
864.3006
865.7403
867.1075
868.9893
869.7036
872.0598
873.1551
874.0071
875.4441
876.0452
877.9732
879.6416
881.2748
882.6505
883.1832
885.2428
887.2216
889.1789
891.9655
893.238
893.9272
895.1936
896.8368
898.6995
904.056
914.5628
918.8938
922.0053
926.7583
932.4433
938.482
938.8307
940.3348
947.3463
948.1
948.2888
948.6366
948.9586
949.1943
949.5604
951.6149
953.2364
954.1688
956.143
957.7403
959.2494
960.2302
961.2305
961.9001
962.8529
963.3691
963.6833
965.7542
967.0168
968.6568
972.6791
972.8748
986.942
991.6129
994.075
994.7535
995.6392
995.9642
996.1448
998.445
1000.2683
1001.7459
1002.259
1004.0023
1004.2571
1007.8901
1009.7152
1014.1818
1022.3592
1028.2155
1029.5752
1031.0422
1031.99
1032.3928
1035.7742
1037.2628
1038.5628
1039.0952
1039.9482
1040.9576
1041.4761
1042.2859
1042.633
1044.1536
1045.9334
1047.1822
1049.3996
1051.2437
1053.0144
1059.2148
1070.2525
1072.2005
1072.986
1074.5356
1079.5012
1082.2512
1111.4721
1120.3726
1125.7071
1126.6652
1127.4543
1132.435
1134.9723
1135.4993
1136.0681
1138.2683
1139.5953
1140.5076
1145.2741
1146.2084
1146.5779
1148.7893
1154.1801
1155.3481
1157.949
1159.7553
1160.0906
1160.4126
1160.8501
1161.1715
1163.4496
1164.939
1165.709
1165.7812
1168.5863
1172.0862
1172.5663
1174.7621
1175.5573
1177.9419
1178.7322
1181.1236
1184.2362
1185.7389
1187.4624
1187.7218
1188.746
1193.9677
1201.627
1202.7843
1212.2109
1212.9843
1213.7829
1214.6552
1218.3212
1221.2433
1247.2225
1248.5176
1249.2406
1251.1536
1251.6375
1252.0921
1252.5069
1252.7748
1253.9038
1254.4025
1254.6619
1259.3161
1276.7237
1278.9127
1280.4297
1280.6192
1282.428
1283.6234
1294.7863
1295.532
1295.7094
1296.5837
1298.9946
1299.401
1299.4468
1299.9526
1301.3483
1301.6669
1304.0398
1307.6696
1333.3627
1344.1918
1345.1058
1346.2461
1346.7097
1358.7267
1379.4871
1392.6296
1393.4918
1394.2015
1396.2014
1397.9033
1409.9419
1411.9063
1412.6495
1413.739
1414.1983
1430.6942
1448.6492
1448.9666
1449.3512
1449.4238
1449.8681
1450.6473
1495.9176
1498.4553
1502.4078
1504.0122
1505.6363
1506.3941
1514.4023
1514.5827
1516.4684
1516.8687
1517.7389
1518.4098
1519.4443
1520.2089
1520.7452
1521.2829
1521.9376
1522.9692
1523.6872
1523.9711
1524.018
1525.6836
1526.1904
1528.966
1658.0653
1660.2338
1669.5171
1669.6117
1677.6408
1678.1657
3239.0113
3246.1335
3249.4712
3266.8351
3266.9824
3277.7548
3283.111
3284.4389
3284.6372
3286.2672
3287.1256
3289.3919
3292.635
3293.5706
3293.7908
3295.5365
3296.7818
3298.5513
3299.1233
3299.8398
3325.3939
3325.9779
3329.9488
3330.6484
3334.2097
3334.5922
3334.6536
3337.2553
3340.7992
3342.446
3343.5155
3346.3424
3347.9498
3348.3694
3351.3498
3353.7156
3405.8939
3412.2199
3414.5729
3414.6443
3431.916
3434.4641
3599.3286
3601.7297
3605.4374
3607.0277
3607.5079
3611.3557
3613.1983
3616.9766
3619.8061
3621.0167
3636.5627
3641.6228
3800.1891
3805.7523
3810.2454
3811.0504
3812.0052
3815.1356

### HLLHL.xyz:
203
Geometry extracted from HLLHL.log
Fe       3.781715000     -0.015336000     -0.007459000
Fe      -3.750536000      0.132101000      0.108366000
Fe      -0.036833000      0.106746000      0.094341000
N       -1.167394000      1.354658000     -0.942832000
N       -2.587256000      1.344453000     -0.952926000
N       -1.878252000      3.015577000     -2.237495000
C       -2.982517000      2.358566000     -1.736502000
C       -0.773692000      2.375075000     -1.716548000
H       -4.010824000      2.616176000     -1.940161000
H        0.250589000      2.661741000     -1.898263000
N       -1.180872000      0.407001000      1.690984000
N       -2.589999000      0.410042000      1.700113000
N       -1.869664000      0.774711000      3.841997000
C       -2.948727000      0.632629000      3.002395000
C       -0.802814000      0.628565000      2.987640000
H       -3.982493000      0.690264000      3.320054000
H        0.235821000      0.685144000      3.288791000
N       -1.205871000     -1.394643000     -0.473390000
N       -2.628029000     -1.428719000     -0.420586000
N       -1.887153000     -3.412498000     -1.094116000
C       -3.011753000     -2.661601000     -0.803814000
C       -0.791386000     -2.599211000     -0.894145000
H       -4.032667000     -3.026869000     -0.838694000
H        0.238860000     -2.899890000     -1.017843000
Fe      -7.588816000      0.214747000     -0.023148000
N       -6.269366000      1.861299000      0.528565000
N       -4.851618000      1.731898000      0.650830000
N       -5.445777000      3.770427000      1.312559000
C       -4.385962000      2.897346000      1.127944000
C       -6.598544000      3.096642000      0.935130000
H       -3.347884000      3.154169000      1.284881000
H       -7.605599000      3.508394000      0.942336000
N       -6.312234000     -1.065263000      1.218400000
N       -4.893231000     -1.081503000      1.191704000
N       -5.596025000     -2.737233000      2.501666000
C       -4.493529000     -2.100071000      1.969279000
C       -6.701099000     -2.078816000      2.001571000
F       -7.326609000     -5.500000000     -0.380843000
F        7.441425000      5.381682000      0.608915000
H       -3.467656000     -2.383273000      2.147573000
H       -7.727752000     -2.349321000      2.205492000
N       -6.265553000     -0.176838000     -1.621146000
N       -4.858397000     -0.164839000     -1.529525000
N       -5.424855000     -0.601491000     -3.707202000
C       -4.409168000     -0.424293000     -2.796581000
C       -6.549336000     -0.441270000     -2.934064000
H       -3.356092000     -0.485857000     -3.041810000
H       -7.565870000     -0.518194000     -3.302464000
Fe     -11.386120000      0.138961000      0.080934000
N       -8.825161000     -1.510731000     -0.578245000
N      -10.240185000     -1.643621000     -0.408843000
N       -9.370314000     -3.655334000     -0.803299000
C      -10.534328000     -2.949724000     -0.546376000
C       -8.338544000     -2.735651000     -0.818542000
H      -11.523230000     -3.386431000     -0.442792000
H       -7.294989000     -2.984040000     -0.957653000
N       -8.824007000      1.471076000     -1.276830000
N      -10.243381000      1.371487000     -1.271532000
N       -9.658304000      3.120652000     -2.517121000
C      -10.712950000      2.380253000     -2.015235000
C       -8.507461000      2.536481000     -2.021702000
H      -11.757251000      2.609734000     -2.171747000
H       -7.504731000      2.900475000     -2.196725000
N       -8.763990000      0.554341000      1.704595000
N      -10.174192000      0.516856000      1.749680000
N       -9.416183000      1.027690000      3.849228000
C      -10.509959000      0.807787000      3.043297000
C       -8.367280000      0.862661000      2.978247000
H      -11.538565000      0.860167000      3.381450000
H       -7.323505000      0.960259000      3.255027000
O      -12.819307000     -0.191951000     -1.438779000
H      -13.060901000     -1.099140000     -1.777875000
H      -13.608975000      0.385337000     -1.398173000
O      -12.622802000      1.873860000      0.467258000
H      -13.290543000      1.788758000      1.177307000
H      -12.263306000      2.803159000      0.402952000
O      -12.792094000     -0.848031000      1.441791000
H      -13.638792000     -1.188046000      1.036046000
H      -12.479452000     -1.471738000      2.128167000
N        1.047546000     -1.173528000      1.164818000
N        2.464540000     -1.223099000      1.224102000
N        1.644524000     -2.894923000      2.443118000
C        2.789557000     -2.274409000      1.986159000
C        0.585066000     -2.193276000      1.903342000
F        1.840578000     -3.858800000     -0.312141000
F       -1.881335000      4.143486000      0.445888000
H        3.799639000     -2.593260000      2.201146000
H       -0.455208000     -2.439081000      2.049589000
N        1.063283000     -0.204459000     -1.549812000
N        2.467039000     -0.309301000     -1.628425000
N        1.623691000     -0.617717000     -3.733707000
C        2.746657000     -0.555364000     -2.946000000
C        0.611885000     -0.397188000     -2.828011000
H        3.758836000     -0.685486000     -3.311433000
H       -0.439962000     -0.383597000     -3.084592000
N        1.132991000      1.638300000      0.649008000
N        2.554928000      1.715995000      0.535219000
N        1.775845000      3.701321000      1.171491000
C        2.909930000      2.973522000      0.855510000
C        0.699456000      2.845871000      1.043120000
H        3.926164000      3.359965000      0.838752000
H       -0.331967000      3.130383000      1.188706000
Fe       7.590166000     -0.227809000     -0.104662000
N        6.412891000     -1.761447000     -0.614332000
N        4.985613000     -1.768159000     -0.579529000
N        5.696747000     -3.763132000     -1.257755000
C        4.583958000     -2.986129000     -0.973317000
C        6.814414000     -2.975277000     -1.028108000
H        3.552207000     -3.322737000     -1.019789000
H        7.841089000     -3.309722000     -1.122635000
N        6.516251000      1.052551000     -1.205329000
N        5.102082000      1.166836000     -1.240171000
N        5.973792000      2.771787000     -2.510188000
C        4.810451000      2.216088000     -2.018676000
C        7.011154000      2.033452000     -1.976718000
H        3.813495000      2.581868000     -2.220019000
H        8.059817000      2.219807000     -2.155131000
N        6.498838000      0.144129000      1.534352000
N        5.093864000      0.245901000      1.612255000
N        5.939193000      0.610347000      3.707559000
C        4.815525000      0.525535000      2.923842000
C        6.951636000      0.369993000      2.805927000
H        3.803422000      0.666676000      3.285793000
H        8.004757000      0.367189000      3.058215000
Fe      11.344564000     -0.323760000     -0.266025000
N        8.770109000      1.319172000      0.410162000
N       10.188162000      1.437933000      0.266087000
N        9.357558000      3.410288000      0.878802000
C       10.506551000      2.713223000      0.551175000
C        8.307050000      2.520248000      0.789212000
H       11.505443000      3.133448000      0.500758000
H        7.270310000      2.777210000      0.951653000
N        8.682984000     -1.472565000      0.990218000
N       10.101443000     -1.474469000      1.039825000
N        9.344301000     -3.090062000      2.365080000
C       10.467233000     -2.462368000      1.863257000
C        8.257551000     -2.458718000      1.792722000
F      -14.788979000     -1.874540000      0.051828000
F       14.778592000      1.606542000     -0.172754000
H       11.484649000     -2.757320000      2.075088000
H        7.224296000     -2.718618000      1.965464000
N        8.659357000     -0.588640000     -1.758463000
N       10.062817000     -0.625202000     -1.876343000
N        9.178681000     -1.032606000     -3.946024000
C       10.319789000     -0.895445000     -3.193169000
C        8.183444000     -0.836201000     -3.018240000
F       -9.263991000      4.215550000      0.233635000
F        9.286253000     -4.383423000     -0.292986000
H       11.327151000     -0.991380000     -3.581825000
H        7.124981000     -0.869308000     -3.245124000
O       12.757391000     -0.054655000      1.287876000
H       13.029178000      0.839142000      1.639527000
H       13.526836000     -0.658426000      1.237616000
O       12.547417000     -2.065897000     -0.660532000
H       13.200149000     -2.017923000     -1.387443000
H       12.217111000     -2.996596000     -0.511354000
O       12.768455000      0.652794000     -1.603815000
H       13.629642000      0.942348000     -1.190820000
H       12.467316000      1.337508000     -2.235472000
H        9.355516000     -4.010642000      2.805213000
H        9.228736000      4.410061000      1.048596000
H       -9.742857000      4.067814000     -2.888941000
H       -9.226433000     -4.664283000     -0.874967000
H        6.070958000      3.709411000     -2.903292000
H        5.694354000     -4.736516000     -1.557473000
H       -5.375418000      4.734453000      1.634329000
H       -5.617949000     -3.680502000      2.894647000
H       -1.857841000      3.956454000     -2.634016000
H       -1.826949000     -4.407936000     -1.315598000
H        1.686198000      4.703934000      1.348822000
H        1.580329000     -3.844832000      2.812208000
B       -6.044039000     -5.252003000      0.222757000
F       -5.049659000     -6.146566000     -0.203938000
F       -5.644848000     -3.877204000     -0.178006000
F       -6.180109000     -5.240408000      1.663055000
B        1.377759000     -5.248036000     -0.047131000
F        2.368167000     -6.130599000     -0.518767000
F        1.189492000     -5.357156000      1.380267000
F        0.117137000     -5.390655000     -0.720471000
B       10.393087000     -5.238060000      0.126821000
F       10.476132000     -6.386490000     -0.662491000
F       11.618008000     -4.424229000     -0.000685000
F       10.218772000     -5.530302000      1.529279000
B       14.302169000      2.841806000      0.470304000
F       15.344828000      3.696251000      0.793852000
F       13.322578000      3.423113000     -0.415599000
F       13.565052000      2.400332000      1.672465000
B        6.197484000      5.224879000     -0.100304000
F        5.221599000      6.157436000      0.289180000
F        5.695708000      3.862998000      0.216645000
F        6.444573000      5.257446000     -1.523335000
B       -1.413917000      5.506561000      0.080471000
F       -2.399074000      6.428900000      0.475440000
F       -1.217796000      5.501954000     -1.351725000
F       -0.155290000      5.696315000      0.746740000
B      -10.395771000      5.094730000     -0.052779000
F      -10.456166000      6.152066000      0.857341000
F      -11.606970000      4.257316000      0.034117000
F      -10.277670000      5.536036000     -1.420914000
B      -14.324683000     -3.110999000     -0.601576000
F      -15.378251000     -3.948649000     -0.934086000
F      -13.357688000     -3.711260000      0.284958000
F      -13.581005000     -2.666826000     -1.796106000

### HLLHL_Frequenzen.csv:
frequencies [1/cm]
7.2781
8.017
10.4267
11.724
13.6225
15.6162
18.3119
19.6898
20.5825
21.4721
22.4839
23.0119
23.7974
24.9266
27.9218
28.9107
29.946
31.5739
32.7264
34.2804
35.1987
35.9639
37.6424
38.8845
40.4067
41.1019
43.3152
45.8476
46.6467
48.0681
50.1254
51.0097
55.2362
55.5342
58.7664
60.0265
60.2246
61.6559
63.7674
65.7518
68.7955
68.82
71.3728
72.9259
74.6308
75.755
76.3083
77.2405
79.684
81.0959
81.6171
82.7909
84.0347
85.0085
87.4306
90.3448
91.4841
92.8165
94.7216
96.0169
98.4942
100.0141
101.3315
101.6471
103.0084
104.6414
105.7444
106.4783
106.7999
109.0312
109.9833
111.5391
112.1167
113.0147
114.8165
117.6672
119.3838
122.1623
122.7241
125.52
126.3639
128.6069
132.5556
133.1903
135.6902
137.2123
138.5638
139.1249
140.8954
142.2049
145.1866
146.4433
149.2911
150.8677
152.6492
154.7308
156.7551
158.3329
159.9567
161.2695
162.7883
165.3213
166.3167
166.3715
170.0019
171.6455
175.7104
176.6522
179.1434
181.358
181.7707
184.2473
186.7323
190.6411
192.0789
193.3479
194.2152
195.776
197.2626
197.9257
198.9644
202.2951
203.0634
204.885
208.6289
211.5075
212.7067
215.1606
215.5941
217.8486
219.6505
221.7794
222.3099
222.8535
223.1183
229.9418
232.3229
233.744
237.5718
238.946
240.6214
243.9708
244.6551
246.873
247.5439
248.3795
250.4786
251.5211
256.8807
258.6551
262.4232
264.0571
264.5633
266.6474
273.1836
274.6587
276.6969
277.877
278.5289
281.4396
284.049
284.6119
287.462
289.1439
291.2684
296.2047
299.3406
303.8268
307.0424
308.9819
310.4223
313.9318
316.1371
316.4037
321.0958
322.4015
322.5592
323.4822
327.3983
330.5957
331.4048
331.737
332.2304
332.679
333.4083
334.039
335.201
336.2194
336.8007
339.4667
342.0433
343.9121
349.4108
354.1281
368.6986
369.0429
378.9103
385.2931
402.9576
403.6554
406.6448
408.7994
410.2967
412.4264
413.9911
430.0721
430.3277
439.1147
457.5644
471.6623
471.8147
480.3646
480.5412
482.3505
482.4659
482.6078
483.1741
483.5995
483.9495
487.0996
487.4186
488.1006
488.4009
488.728
488.9288
489.2482
489.8672
492.6955
492.9879
493.3567
493.7851
493.871
495.4402
503.3706
504.1706
613.2097
615.6417
626.2939
628.5308
629.8483
630.5702
630.6277
633.6173
642.7214
643.8863
645.765
646.0372
648.1945
651.6263
653.3197
657.2884
659.5955
661.5523
662.9436
665.7507
666.7065
668.6003
669.0296
671.5148
672.3851
674.7103
675.3531
675.6164
676.4257
676.7187
678.4416
679.6595
681.4961
682.2004
682.6727
683.3805
683.9871
684.8232
685.9902
687.3359
688.8318
690.4262
693.677
695.1833
696.0771
696.9305
697.8876
700.3579
703.2319
704.0546
705.424
705.8193
706.1051
707.1936
710.8711
711.2379
749.2294
752.0462
804.611
805.3295
807.4123
807.9621
810.4971
810.7042
816.0404
819.8724
845.8077
846.7581
850.7532
852.4768
859.1067
859.5314
860.8424
863.4524
863.911
866.2369
868.5966
868.9247
872.6932
873.1986
874.2489
875.1498
875.3449
878.5034
880.1658
882.1413
883.0045
883.7443
884.1045
887.7254
889.8735
891.8507
893.7844
895.1273
895.7796
897.4901
900.5213
903.6536
908.2729
909.8623
922.2289
927.5103
932.9651
937.9651
940.7998
946.1144
946.4909
947.8537
948.3908
948.7621
949.1182
949.2946
949.5514
949.7085
954.2688
954.8116
956.9423
959.1958
959.4336
959.7073
961.7673
962.1971
963.135
963.4576
963.7926
964.2212
964.2826
967.8795
972.4714
977.142
987.5979
991.8115
993.2465
994.6153
995.5693
997.5075
998.0464
998.6159
999.264
1001.2068
1002.6418
1003.8904
1004.6188
1007.6877
1009.3021
1014.1762
1021.9657
1025.0421
1029.8063
1030.2415
1030.7506
1033.301
1034.9728
1035.8578
1037.1085
1038.0748
1038.9469
1040.3462
1041.4432
1041.7187
1042.3457
1043.186
1046.3443
1048.0166
1049.3929
1052.6142
1052.854
1057.4004
1070.2807
1072.9748
1073.8476
1075.5267
1079.4752
1081.7027
1122.0271
1126.566
1127.0977
1127.5813
1128.1555
1132.5241
1134.7388
1135.0961
1137.5393
1137.718
1139.8374
1141.2669
1141.5609
1146.1638
1149.1492
1150.363
1154.4052
1154.7976
1157.8598
1159.8355
1159.8993
1161.1501
1161.7494
1162.6472
1163.3053
1163.8203
1164.0135
1165.3096
1167.8128
1170.6585
1172.271
1174.884
1176.1995
1177.3414
1179.5912
1179.9646
1184.5281
1185.5902
1187.6692
1189.1975
1189.4033
1192.5896
1202.2861
1203.0442
1211.5367
1213.0714
1213.3799
1214.8581
1219.3249
1219.7288
1245.5451
1246.9562
1247.678
1250.0872
1251.6078
1252.2941
1252.3893
1252.9026
1253.2058
1253.9709
1255.5824
1258.944
1276.4807
1279.3566
1279.9508
1280.6876
1282.0756
1283.8506
1294.6782
1294.8091
1295.1335
1296.1889
1298.0298
1298.6762
1298.9434
1299.4927
1301.5951
1301.9364
1303.8123
1308.2865
1333.4644
1344.5125
1345.5524
1345.9496
1346.799
1358.1684
1379.6134
1391.6842
1392.3061
1395.4922
1395.7611
1396.2678
1410.4694
1411.5854
1412.848
1413.2126
1414.1188
1430.2047
1448.685
1448.9192
1449.3974
1449.5891
1449.9007
1450.5564
1494.277
1498.2737
1499.9365
1504.4361
1506.3819
1506.9725
1513.6498
1513.6868
1515.5298
1515.8054
1517.3276
1517.7216
1517.9514
1519.9376
1520.7659
1521.1487
1521.2351
1521.8126
1523.6725
1523.7912
1525.2386
1525.4501
1527.1409
1527.5208
1659.5668
1660.3724
1671.0221
1671.4008
1678.8652
1681.7229
3237.4789
3242.955
3255.3628
3267.1172
3270.023
3282.4012
3284.033
3284.782
3286.4696
3287.5988
3288.4879
3288.8817
3290.1304
3294.1474
3295.8707
3297.1098
3297.4619
3299.1128
3299.2238
3317.2863
3318.7094
3321.6462
3325.7384
3331.9481
3332.9874
3333.9161
3334.3518
3335.013
3341.9053
3342.71
3343.2233
3344.0964
3349.3764
3349.9213
3352.334
3352.6167
3412.8826
3413.2706
3417.7425
3419.9719
3432.92
3438.5036
3593.6704
3599.2371
3605.2908
3606.5125
3607.6931
3609.4526
3610.2569
3611.8653
3615.8407
3620.6139
3648.4157
3651.9888
3800.2648
3804.9732
3806.3939
3809.8992
3811.3672
3814.6303

### HLLLH.xyz:
203
Geometry extracted from HLLLH.log
Fe       3.709634000      0.094828000      0.058785000
Fe      -3.709634000     -0.094828000     -0.058785000
Fe       0.000000000      0.000000000      0.000000000
N       -1.120604000     -1.266268000      1.021869000
N       -2.540238000     -1.284955000      1.015785000
N       -1.812954000     -2.936040000      2.314988000
C       -2.924514000     -2.303283000      1.799281000
C       -0.715627000     -2.276019000      1.803590000
H       -3.949933000     -2.579110000      1.993537000
H        0.311023000     -2.545889000      1.994903000
N       -1.118990000     -0.301501000     -1.613743000
N       -2.526645000     -0.344758000     -1.637150000
N       -1.776029000     -0.679504000     -3.773155000
C       -2.866641000     -0.571734000     -2.943646000
C       -0.722303000     -0.507152000     -2.907876000
H       -3.895245000     -0.656200000     -3.271737000
H        0.319814000     -0.534707000     -3.201009000
N       -1.197423000      1.483065000      0.555316000
N       -2.620616000      1.483323000      0.488383000
N       -1.934271000      3.490694000      1.148171000
C       -3.036855000      2.710249000      0.855523000
C       -0.817370000      2.702054000      0.966020000
H       -4.066332000      3.051890000      0.877363000
H        0.202756000      3.033034000      1.092368000
Fe      -7.546528000     -0.247501000      0.013879000
N       -6.188499000     -1.864935000     -0.531576000
N       -4.770652000     -1.713752000     -0.619429000
N       -5.317241000     -3.759858000     -1.297858000
C       -4.275138000     -2.871448000     -1.085812000
C       -6.488955000     -3.104263000     -0.947755000
H       -3.229478000     -3.112267000     -1.218202000
H       -7.488896000     -3.531818000     -0.978799000
N       -6.277038000      1.066781000     -1.197097000
N       -4.858787000      1.102469000     -1.155242000
N       -5.570379000      2.752007000     -2.467837000
C       -4.464661000      2.128571000     -1.926139000
C       -6.671566000      2.077261000     -1.981273000
F       -7.403519000      5.464664000      0.428419000
F        7.403519000     -5.464664000     -0.428419000
H       -3.440809000      2.425890000     -2.093709000
H       -7.699429000      2.335232000     -2.194889000
N       -6.254383000      0.155222000      1.635238000
N       -4.846199000      0.178085000      1.563064000
N       -5.452903000      0.595723000      3.733520000
C       -4.420774000      0.445606000      2.836553000
C       -6.562455000      0.409685000      2.944671000
H       -3.372850000      0.532211000      3.095878000
H       -7.585521000      0.461276000      3.299139000
Fe     -11.342823000     -0.247432000     -0.147482000
N       -8.825290000      1.447276000      0.563405000
N      -10.239559000      1.553468000      0.370678000
N       -9.416700000      3.578862000      0.794504000
C      -10.561914000      2.852455000      0.512481000
C       -8.367311000      2.679667000      0.820962000
H      -11.557421000      3.270477000      0.394820000
H       -7.331375000      2.947498000      0.979423000
N       -8.775168000     -1.538342000      1.240030000
N      -10.196008000     -1.467180000      1.213277000
N       -9.595294000     -3.214436000      2.454089000
C      -10.656690000     -2.491179000      1.941539000
C       -8.448905000     -2.603284000      1.981408000
H      -11.698462000     -2.742837000      2.079712000
H       -7.441898000     -2.948503000      2.169406000
N       -8.688929000     -0.599050000     -1.733594000
N      -10.098787000     -0.592351000     -1.799685000
N       -9.298441000     -1.073359000     -3.890557000
C      -10.408684000     -0.882596000     -3.099879000
C       -8.266567000     -0.890634000     -3.002951000
H      -11.430667000     -0.955935000     -3.453880000
H       -7.216890000     -0.963560000     -3.264561000
O      -12.804446000      0.043351000      1.352717000
H      -13.069685000      0.942403000      1.696033000
H      -13.581161000     -0.549947000      1.296388000
O      -12.540476000     -2.003048000     -0.564378000
H      -13.199752000     -1.924160000     -1.282996000
H      -12.164034000     -2.925735000     -0.503029000
O      -12.747583000      0.721934000     -1.522184000
H      -13.604667000      1.047204000     -1.125948000
H      -12.437306000      1.349825000     -2.205730000
N        1.120604000      1.266268000     -1.021869000
N        2.540238000      1.284955000     -1.015785000
N        1.812954000      2.936040000     -2.314988000
C        2.924514000      2.303283000     -1.799281000
C        0.715627000      2.276019000     -1.803590000
F        1.743028000      4.077507000      0.372140000
F       -1.743028000     -4.077507000     -0.372140000
H        3.949933000      2.579110000     -1.993537000
H       -0.311023000      2.545889000     -1.994903000
N        1.118990000      0.301501000      1.613743000
N        2.526645000      0.344758000      1.637150000
N        1.776029000      0.679504000      3.773155000
C        2.866641000      0.571734000      2.943646000
C        0.722303000      0.507152000      2.907876000
H        3.895245000      0.656200000      3.271737000
H       -0.319814000      0.534707000      3.201009000
N        1.197423000     -1.483065000     -0.555316000
N        2.620616000     -1.483323000     -0.488383000
N        1.934271000     -3.490694000     -1.148171000
C        3.036855000     -2.710249000     -0.855523000
C        0.817370000     -2.702054000     -0.966020000
H        4.066332000     -3.051890000     -0.877363000
H       -0.202756000     -3.033034000     -1.092368000
Fe       7.546528000      0.247501000     -0.013879000
N        6.188499000      1.864935000      0.531576000
N        4.770652000      1.713752000      0.619429000
N        5.317241000      3.759858000      1.297858000
C        4.275138000      2.871448000      1.085812000
C        6.488955000      3.104263000      0.947755000
H        3.229478000      3.112267000      1.218202000
H        7.488896000      3.531818000      0.978799000
N        6.277038000     -1.066781000      1.197097000
N        4.858787000     -1.102469000      1.155242000
N        5.570379000     -2.752007000      2.467837000
C        4.464661000     -2.128571000      1.926139000
C        6.671566000     -2.077261000      1.981273000
H        3.440809000     -2.425890000      2.093709000
H        7.699429000     -2.335232000      2.194889000
N        6.254383000     -0.155222000     -1.635238000
N        4.846199000     -0.178085000     -1.563064000
N        5.452903000     -0.595723000     -3.733520000
C        4.420774000     -0.445606000     -2.836553000
C        6.562455000     -0.409685000     -2.944671000
H        3.372850000     -0.532211000     -3.095878000
H        7.585521000     -0.461276000     -3.299139000
Fe      11.342823000      0.247432000      0.147482000
N        8.825290000     -1.447276000     -0.563405000
N       10.239559000     -1.553468000     -0.370678000
N        9.416700000     -3.578862000     -0.794504000
C       10.561914000     -2.852455000     -0.512481000
C        8.367311000     -2.679667000     -0.820962000
H       11.557421000     -3.270477000     -0.394820000
H        7.331375000     -2.947498000     -0.979423000
N        8.775168000      1.538342000     -1.240030000
N       10.196008000      1.467180000     -1.213277000
N        9.595294000      3.214436000     -2.454089000
C       10.656690000      2.491179000     -1.941539000
C        8.448905000      2.603284000     -1.981408000
F      -14.781166000      1.703935000     -0.156360000
F       14.781166000     -1.703935000      0.156360000
H       11.698462000      2.742837000     -2.079712000
H        7.441898000      2.948503000     -2.169406000
N        8.688929000      0.599050000      1.733594000
N       10.098787000      0.592351000      1.799685000
N        9.298441000      1.073359000      3.890557000
C       10.408684000      0.882596000      3.099879000
C        8.266567000      0.890634000      3.002951000
F       -9.140425000     -4.281220000     -0.300500000
F        9.140425000      4.281220000      0.300500000
H       11.430667000      0.955935000      3.453880000
H        7.216890000      0.963560000      3.264561000
O       12.804446000     -0.043351000     -1.352717000
H       13.069685000     -0.942403000     -1.696033000
H       13.581161000      0.549947000     -1.296388000
O       12.540476000      2.003048000      0.564378000
H       13.199752000      1.924160000      1.282996000
H       12.164034000      2.925735000      0.503029000
O       12.747583000     -0.721934000      1.522184000
H       13.604667000     -1.047204000      1.125948000
H       12.437306000     -1.349825000      2.205730000
H        9.666698000      4.166146000     -2.816913000
H        9.293671000     -4.589886000     -0.875671000
H       -9.666698000     -4.166146000      2.816913000
H       -9.293671000      4.589886000      0.875671000
H        5.602186000     -3.693783000      2.863022000
H        5.226239000      4.721034000      1.622619000
H       -5.226239000     -4.721034000     -1.622619000
H       -5.602186000      3.693783000     -2.863022000
H       -1.774939000     -3.871534000      2.721615000
H       -1.899455000      4.492696000      1.345349000
H        1.899455000     -4.492696000     -1.345349000
H        1.774939000      3.871534000     -2.721615000
B       -6.117764000      5.242020000     -0.178816000
F       -5.140584000      6.156420000      0.245018000
F       -5.689796000      3.875490000      0.221828000
F       -6.258382000      5.226127000     -1.618251000
B        1.188961000      5.406176000     -0.006297000
F        2.126853000      6.391694000      0.343972000
F        0.956725000      5.359475000     -1.432824000
F       -0.061886000      5.535307000      0.688249000
B       10.258565000      5.184378000      0.035457000
F       10.285029000      6.236823000      0.952870000
F       11.484471000      4.370331000      0.134422000
F       10.151136000      5.632478000     -1.331471000
B       14.356443000     -2.941333000     -0.522826000
F       15.434679000     -3.750073000     -0.847818000
F       13.387713000     -3.575801000      0.337226000
F       13.624764000     -2.496328000     -1.724342000
B        6.117764000     -5.242020000      0.178816000
F        5.140584000     -6.156420000     -0.245018000
F        5.689796000     -3.875490000     -0.221828000
F        6.258382000     -5.226127000      1.618251000
B       -1.188961000     -5.406176000      0.006297000
F       -2.126853000     -6.391694000     -0.343972000
F       -0.956725000     -5.359475000      1.432824000
F        0.061886000     -5.535307000     -0.688249000
B      -10.258565000     -5.184378000     -0.035457000
F      -10.285029000     -6.236823000     -0.952870000
F      -11.484471000     -4.370331000     -0.134422000
F      -10.151136000     -5.632478000      1.331471000
B      -14.356443000      2.941333000      0.522826000
F      -15.434679000      3.750073000      0.847818000
F      -13.387713000      3.575801000     -0.337226000
F      -13.624764000      2.496328000      1.724342000

### HLLLH_Frequenzen.csv:
frequencies [1/cm]
7.7697
8.3199
10.5625
12.5039
13.6917
14.792
18.2617
19.1164
19.249
20.7409
20.8204
23.5429
23.797
24.4862
26.9386
29.028
29.801
30.5985
31.3745
34.3755
34.8769
36.0122
36.6094
37.8851
39.167
41.0535
42.4697
46.1635
46.3314
47.6632
48.2951
49.1936
52.4709
52.8336
57.3147
59.9492
61.1079
61.4615
62.5549
65.4882
67.6118
68.4764
71.0342
72.9284
74.251
75.4389
76.8319
78.5671
80.3558
81.9034
82.3194
84.4023
84.5682
86.6671
89.3077
90.7753
91.1839
92.2352
96.3776
97.0314
100.5505
101.6188
102.6794
102.9446
104.6035
105.2206
106.2436
106.5813
106.6964
109.6366
109.9552
111.4786
112.1005
113.3588
116.649
117.8135
121.1913
121.2081
122.241
122.8855
125.6664
125.9483
128.3839
132.6442
132.7689
133.5679
136.8535
138.2185
138.7983
138.9343
142.017
143.1118
147.4661
148.5077
150.8738
152.2446
158.8932
159.8415
160.1119
161.0966
162.7418
163.01
165.737
167.8208
170.4514
170.5124
171.7678
172.8527
177.4374
180.957
181.2886
185.7524
186.8589
187.1074
187.9941
191.8551
193.5114
195.0145
195.8101
198.3498
198.6336
200.8021
202.769
203.347
205.4705
207.6313
208.8435
212.6694
213.4836
213.7249
213.8705
218.4288
220.0453
222.147
222.8926
225.2247
226.422
230.8441
232.7769
234.7269
240.0215
240.1745
242.2593
242.5122
245.0515
247.7048
248.8751
250.6457
250.9191
260.3012
262.554
262.9099
264.7612
265.8994
275.2242
277.0251
277.6096
283.2813
283.3451
284.6811
287.5044
287.5124
291.6973
296.8283
298.1373
299.7173
305.2004
306.7506
308.3185
309.2149
309.5905
313.6798
316.0599
316.1272
318.4446
322.2886
322.3153
323.393
323.4969
331.2106
331.6741
331.909
332.3442
332.8308
333.2157
334.602
335.1145
335.6577
335.9824
341.6528
342.0634
342.1245
354.3315
354.3756
368.416
368.4295
379.005
379.0194
400.4418
403.1965
403.2336
406.6771
408.9264
415.9635
422.053
439.4842
442.6413
447.5477
467.3443
471.8315
471.8605
480.2758
480.2836
482.3895
482.426
483.2428
483.2636
483.4622
483.4931
487.2422
487.3885
487.4542
487.4902
488.3814
488.4586
488.8402
488.8408
493.0652
493.0705
493.686
493.7289
495.1508
495.2394
503.2459
503.2466
613.1904
613.25
626.1888
626.1901
631.2969
631.4511
632.4851
634.9467
642.7828
642.8525
645.9406
645.9853
648.118
648.196
652.5987
653.4626
659.3341
659.9023
661.9445
664.4779
665.985
666.2863
668.4771
668.7618
670.1291
673.0975
674.0441
675.8878
676.2303
677.1077
677.1861
678.2604
681.782
681.8935
682.8183
683.4862
683.7347
685.3278
687.8303
691.2174
692.4133
693.1557
694.8677
695.4567
697.2213
697.5502
697.7325
699.3847
703.9612
703.9633
705.4002
705.433
706.2563
706.3794
710.8225
710.8375
748.0729
748.1567
804.3859
804.6562
807.5074
807.6454
810.7982
810.8387
816.1782
816.3663
842.3468
843.0466
851.6667
851.7241
855.5217
855.569
862.6
862.7048
862.8275
862.9197
865.4611
865.8251
871.3681
871.801
873.0969
873.1216
877.5379
878.1205
881.9708
882.0181
882.8959
882.9059
884.3688
884.4191
892.8282
893.274
894.6056
894.8415
897.6686
897.75
903.8244
903.8425
910.7546
911.2475
922.1317
922.4006
935.7262
935.7473
940.6697
940.6862
947.4354
947.7867
948.662
948.9476
949.0969
949.5035
949.7404
949.8447
954.5888
954.6738
958.9054
959.3428
959.4015
959.903
960.329
961.0149
963.1764
963.3435
964.1876
964.2116
965.366
965.4291
971.3874
971.4641
987.8109
987.8239
991.853
991.8539
995.5193
995.5319
998.2311
998.2599
998.9176
998.9288
1002.7578
1002.9064
1007.9539
1010.3386
1013.265
1015.5825
1022.0815
1022.0887
1030.0465
1030.1147
1030.849
1030.9935
1031.8979
1032.5243
1037.9739
1037.9873
1038.8448
1038.8952
1041.4124
1041.6099
1043.4056
1043.4909
1047.4364
1048.4809
1050.3858
1053.8978
1055.4539
1057.9796
1070.1138
1070.1285
1074.3292
1074.597
1081.9795
1084.2588
1126.6294
1126.6842
1128.4686
1128.7346
1129.4703
1130.444
1135.112
1135.5133
1137.517
1137.6598
1139.8495
1140.1656
1141.7462
1141.7804
1153.9799
1154.4331
1156.0275
1156.2583
1157.8275
1157.845
1159.8537
1160.0775
1161.8849
1162.4922
1163.3547
1163.5701
1163.8935
1163.9998
1165.1625
1165.2259
1171.9557
1172.5884
1176.0677
1176.5142
1179.822
1179.9388
1185.1337
1186.1029
1188.3668
1188.698
1190.9935
1192.2946
1202.2143
1202.4754
1212.1867
1212.6367
1213.2126
1213.2268
1217.5858
1219.0109
1245.1208
1245.6458
1247.2492
1247.2733
1251.5754
1251.5835
1252.9085
1252.9678
1253.4675
1253.8686
1257.0602
1259.4477
1276.4897
1276.5172
1279.4066
1279.5158
1283.7876
1284.4459
1294.4466
1294.6257
1295.1864
1295.1993
1297.9868
1297.9912
1298.8828
1298.9516
1300.8857
1302.8052
1306.8292
1309.0051
1333.3279
1333.3397
1345.782
1345.8261
1357.3461
1358.0635
1379.6996
1379.7101
1392.2093
1392.211
1395.7154
1395.7371
1411.5223
1412.0228
1412.2625
1412.2775
1429.5942
1430.0664
1448.3795
1448.6721
1449.2769
1449.3366
1449.6774
1449.9315
1494.3232
1494.3548
1505.8935
1506.5711
1507.7027
1508.3436
1513.5039
1513.5768
1514.9616
1515.0308
1516.7919
1517.1182
1519.2907
1519.9964
1521.2306
1521.2377
1521.7326
1521.7851
1523.7799
1523.9225
1524.06
1525.5493
1527.8682
1528.6089
1659.8958
1659.8997
1670.5018
1670.5909
1678.5708
1678.5745
3238.1829
3238.3188
3265.3744
3265.7089
3268.0317
3268.0335
3282.3546
3282.3639
3286.5643
3286.5849
3289.5078
3289.6233
3294.009
3294.0102
3296.0804
3296.0895
3298.6849
3298.7057
3314.8902
3315.156
3317.6318
3317.6381
3329.0192
3329.132
3333.3262
3333.3289
3334.3042
3334.3049
3343.257
3343.26
3344.3853
3344.4325
3348.4417
3348.4804
3356.2795
3356.4211
3410.9077
3410.9151
3420.8547
3420.8845
3431.3089
3431.397
3598.1997
3598.2298
3609.5191
3609.5206
3611.0364
3611.097
3611.8747
3611.8861
3614.3075
3615.0608
3649.7142
3649.7448
3804.9506
3804.9523
3810.4505
3810.4543
3811.5649
3811.5711

### HLLLL.xyz:
203
Geometry extracted from HLLLL.log
Fe      -3.743088000     -0.042564000      0.030477000
Fe       3.673544000      0.106171000     -0.066845000
Fe      -0.036024000      0.033954000     -0.019636000
N        1.088252000      1.298496000      0.999946000
N        2.507951000      1.308014000      0.999154000
N        1.786242000      2.968609000      2.289228000
C        2.895809000      2.326779000      1.780405000
C        0.686579000      2.313698000      1.776298000
H        3.922249000      2.596389000      1.978023000
H       -0.339044000      2.590904000      1.962689000
N        1.089376000      0.323487000     -1.631140000
N        2.497303000      0.357232000     -1.650268000
N        1.755558000      0.690339000     -3.789656000
C        2.842892000      0.577744000     -2.956406000
C        0.698049000      0.527768000     -2.927135000
H        3.873058000      0.654163000     -3.281546000
H       -0.343036000      0.561590000     -3.223330000
N        1.150176000     -1.453166000      0.545403000
N        2.573334000     -1.463435000      0.483049000
N        1.870969000     -3.462088000      1.152371000
C        2.979907000     -2.691115000      0.858609000
C        0.760090000     -2.666963000      0.962049000
H        4.006959000     -3.039666000      0.885561000
H       -0.262899000     -2.988943000      1.088626000
Fe       7.510983000      0.235705000      0.017154000
N        6.164185000      1.859604000     -0.537318000
N        4.745806000      1.716814000     -0.629739000
N        5.307312000      3.757351000     -1.312720000
C        4.258965000      2.876084000     -1.101468000
C        6.473738000      3.095698000     -0.956390000
H        3.215288000      3.122877000     -1.238637000
H        7.476406000      3.517022000     -0.985028000
N        6.237286000     -1.074262000     -1.194150000
N        4.818817000     -1.102409000     -1.154900000
N        5.524336000     -2.762160000     -2.457933000
C        4.420884000     -2.130337000     -1.921414000
C        6.628049000     -2.090669000     -1.972579000
F        7.331465000     -5.473569000      0.445815000
F       -7.444560000      5.448309000     -0.650031000
H        3.395912000     -2.423623000     -2.089154000
H        7.655018000     -2.354843000     -2.182961000
N        6.211273000     -0.154618000      1.635630000
N        4.803179000     -0.167277000      1.559634000
N        5.400763000     -0.581486000      3.733257000
C        4.372259000     -0.427042000      2.832917000
C        6.513841000     -0.406612000      2.946829000
H        3.323030000     -0.505130000      3.089683000
H        7.535507000     -0.464504000      3.304336000
Fe      11.307660000      0.212870000     -0.132460000
N        8.777823000     -1.465215000      0.575427000
N       10.192079000     -1.580011000      0.387398000
N        9.356327000     -3.599464000      0.814436000
C       10.506562000     -2.880421000      0.533891000
C        8.311997000     -2.694254000      0.835018000
H       11.500018000     -3.304525000      0.420559000
H        7.274054000     -2.955819000      0.990948000
N        8.743425000      1.522163000      1.244047000
N       10.163871000      1.442800000      1.221463000
N        9.569726000      3.195666000      2.457473000
C       10.628404000      2.465433000      1.949213000
C        8.421194000      2.590303000      1.982609000
H       11.671218000      2.711254000      2.090009000
H        7.415661000      2.941581000      2.167243000
N        8.660672000      0.575531000     -1.727767000
N       10.070653000      0.560684000     -1.789484000
N        9.279460000      1.040163000     -3.884191000
C       10.386190000      0.845476000     -3.089528000
C        8.243861000      0.865771000     -2.999289000
H       11.409656000      0.912055000     -3.440566000
H        7.195417000      0.943715000     -3.264376000
O       12.763363000     -0.081866000      1.372731000
H       13.022684000     -0.981388000      1.719384000
H       13.543380000      0.507152000      1.317112000
O       12.516422000      1.960728000     -0.550282000
H       13.177898000      1.876706000     -1.266299000
H       12.145116000      2.885686000     -0.491962000
O       12.710570000     -0.768764000     -1.499975000
H       13.564919000     -1.097856000     -1.100972000
H       12.398542000     -1.396509000     -2.182868000
N       -1.159808000     -1.228365000     -1.041047000
N       -2.579697000     -1.234175000     -1.045606000
N       -1.856760000     -2.886812000     -2.345642000
C       -2.966588000     -2.245918000     -1.836366000
C       -0.757693000     -2.238961000     -1.822769000
F       -1.816576000     -4.017240000      0.352860000
F        1.728176000      4.104696000     -0.406684000
H       -3.992193000     -2.513220000     -2.039602000
H        0.267810000     -2.518053000     -2.006526000
N       -1.158780000     -0.254081000      1.592761000
N       -2.565980000     -0.295076000      1.610806000
N       -1.823857000     -0.635163000      3.748862000
C       -2.911156000     -0.525262000      2.915562000
C       -0.766845000     -0.462193000      2.887952000
H       -3.940590000     -0.610704000      3.240867000
H        0.274137000     -0.491978000      3.184842000
N       -1.225528000      1.518874000     -0.584561000
N       -2.649390000      1.530518000     -0.517671000
N       -1.945629000      3.531685000     -1.178818000
C       -3.054849000      2.760888000     -0.884501000
C       -0.835606000      2.733877000     -0.996500000
H       -4.079863000      3.114677000     -0.902063000
H        0.187168000      3.056330000     -1.123605000
Fe      -7.446036000     -0.191381000      0.052730000
N       -6.249120000     -1.681863000      0.574080000
N       -4.824806000     -1.623465000      0.589418000
N       -5.467228000     -3.631118000      1.286973000
C       -4.381139000     -2.812288000      1.028202000
C       -6.610184000     -2.902049000      1.002574000
H       -3.344788000     -3.114614000      1.112489000
H       -7.625917000     -3.275318000      1.074281000
N       -6.335925000      1.074624000      1.105145000
N       -4.917291000      1.133515000      1.104308000
N       -5.694245000      2.741098000      2.427298000
C       -4.563541000      2.149857000      1.904874000
C       -6.771802000      2.059378000      1.903235000
H       -3.548719000      2.458359000      2.104151000
H       -7.807036000      2.291287000      2.102304000
N       -6.323143000      0.157254000     -1.548462000
N       -4.915762000      0.216185000     -1.550612000
N       -5.640487000      0.598975000     -3.687206000
C       -4.560552000      0.483083000     -2.845640000
C       -6.704999000      0.392174000     -2.841490000
H       -3.528801000      0.592765000     -3.156295000
H       -7.744220000      0.417848000     -3.145370000
Fe     -11.196930000     -0.331365000      0.247708000
N       -8.642520000      1.337651000     -0.464505000
N      -10.061130000      1.434545000     -0.303776000
N       -9.269347000      3.419349000     -0.925995000
C      -10.402390000      2.704960000     -0.583505000
C       -8.204324000      2.545350000     -0.849697000
H      -11.406976000      3.110383000     -0.519182000
H       -7.174756000      2.819357000     -1.024706000
N       -8.533241000     -1.451049000     -1.027327000
N       -9.951859000     -1.476577000     -1.059212000
N       -9.185408000     -3.082833000     -2.390091000
C      -10.311988000     -2.472036000     -1.875604000
C       -8.102070000     -2.432226000     -1.832825000
F       14.734712000     -1.758970000     -0.126259000
F      -14.651479000      1.550914000      0.140617000
H      -11.327276000     -2.782901000     -2.074420000
H       -7.067443000     -2.677385000     -2.017031000
N       -8.500023000     -0.537852000      1.721087000
N       -9.901077000     -0.600377000      1.852330000
N       -8.991592000     -0.970198000      3.917864000
C      -10.141554000     -0.862052000      3.173765000
C       -8.008844000     -0.764526000      2.979391000
F        9.128288000      4.258483000     -0.300839000
F       -9.070499000     -4.336111000      0.288151000
H      -11.143374000     -0.972952000      3.572602000
H       -6.948235000     -0.777516000      3.198760000
O      -12.622341000     -0.103249000     -1.301690000
H      -12.904902000      0.781665000     -1.667326000
H      -13.387273000     -0.710816000     -1.231400000
O      -12.375311000     -2.083712000      0.671604000
H      -13.025936000     -2.036932000      1.400429000
H      -12.031151000     -3.010593000      0.531399000
O      -12.623525000      0.647836000      1.578829000
H      -13.488951000      0.925871000      1.166584000
H      -12.327586000      1.336236000      2.208847000
H       -9.186515000     -4.004040000     -2.828666000
H       -9.155287000      4.423286000     -1.085041000
H        9.645520000      4.147374000      2.819417000
H        9.227493000     -4.609506000      0.898558000
H       -5.760306000      3.664485000      2.856759000
H       -5.429177000     -4.597424000      1.605887000
H        5.223614000      4.717844000     -1.641353000
H        5.551799000     -3.707031000     -2.846331000
H        1.752225000      3.904385000      2.695196000
H        1.828585000     -4.462333000      1.356651000
H       -1.899324000      4.533170000     -1.375945000
H       -1.823290000     -3.819430000     -2.758527000
B        6.045071000     -5.246516000     -0.158232000
F        5.063489000     -6.151907000      0.274475000
F        5.627322000     -3.874737000      0.235535000
F        6.180657000     -5.240297000     -1.598338000
B       -1.256538000     -5.347308000     -0.018982000
F       -2.207157000     -6.330795000      0.297850000
F       -0.984502000     -5.290946000     -1.438040000
F       -0.025910000     -5.485021000      0.708426000
B      -10.165406000     -5.220495000     -0.105120000
F      -10.211157000     -6.358953000      0.701235000
F      -11.404721000     -4.431232000      0.029400000
F      -10.003017000     -5.527215000     -1.505293000
B      -14.202780000      2.782987000     -0.529264000
F      -15.264073000      3.610064000     -0.862729000
F      -13.230365000      3.399719000      0.340238000
F      -13.464164000      2.332371000     -1.726618000
B       -6.270093000      5.266094000      0.163371000
F       -5.318960000      6.280847000     -0.009060000
F       -5.666511000      3.968983000     -0.244982000
F       -6.661599000      5.115082000      1.547681000
B        1.172109000      5.433350000     -0.032186000
F        2.115438000      6.418430000     -0.367529000
F        0.919859000      5.383407000      1.390633000
F       -0.069950000      5.567351000     -0.743035000
B       10.250962000      5.155901000     -0.035508000
F       10.285116000      6.206019000     -0.955339000
F       11.472617000      4.335037000     -0.129612000
F       10.142516000      5.607613000      1.330078000
B       14.300370000     -2.991296000      0.555264000
F       15.372488000     -3.806033000      0.885309000
F       13.329710000     -3.621993000     -0.305479000
F       13.568379000     -2.538214000      1.753570000

### HLLLL_Frequenzen.csv:
frequencies [1/cm]
7.9343
8.4011
10.5351
12.3276
12.9391
13.4847
15.6817
17.9805
18.39
19.8727
21.3017
22.7835
23.6871
25.2449
28.4417
29.3809
30.7948
32.2016
34.4317
35.0072
36.2946
38.0601
38.6131
40.9812
41.835
43.7218
45.7252
46.7452
48.8791
49.5402
50.8066
53.2729
55.8984
57.0123
60.7523
61.3235
63.0672
65.0552
66.6099
67.0499
69.8586
71.6303
73.7389
74.9774
76.9944
78.2159
78.9125
81.503
81.917
82.3696
83.7746
85.4309
86.9745
90.2447
91.1177
92.4235
93.6496
95.8139
97.8645
99.4827
101.0795
102.7792
104.0056
104.7068
105.4886
106.0061
106.3487
108.0017
109.8679
110.8992
112.2764
114.6084
116.5199
116.8182
118.3455
121.728
122.455
123.6225
126.4716
127.0334
131.23
132.8109
136.3785
138.4548
139.8608
143.7424
144.6449
148.142
151.852
153.3728
154.3493
156.6524
159.781
160.4088
161.3202
163.2093
165.6927
166.0961
169.7671
170.3952
172.3682
176.1172
177.8789
179.5248
181.7283
182.7066
186.4961
188.4189
188.8505
190.317
192.2531
192.9049
195.2537
196.2714
198.4858
199.4401
201.3665
203.6509
207.7151
208.1731
210.2242
212.6489
213.7182
213.8732
217.7297
218.8067
220.1656
222.2518
222.4523
226.7013
229.1807
230.1434
231.3043
234.4371
235.5496
241.0256
241.3189
243.0415
244.8435
247.2361
249.199
250.6822
252.2583
252.7862
262.7324
264.8492
267.8689
272.3377
275.2559
277.266
278.7577
282.8227
282.987
284.67
286.7929
290.4366
292.0703
295.6243
296.8705
299.4067
302.9945
303.5313
307.0661
308.502
309.2702
310.0094
311.1905
313.6804
314.8611
316.2419
317.5718
320.2046
321.6554
322.3727
323.4587
324.8812
331.0605
331.3979
331.6825
332.2513
332.645
333.3328
334.7862
334.8792
336.0201
337.0597
342.0492
343.7686
344.783
350.8347
354.4105
368.3323
369.3022
379.2018
385.2668
396.7323
403.2105
404.2901
405.0169
408.4529
413.8883
417.0288
424.6585
429.3331
439.2415
442.0511
450.5198
456.0747
471.0654
471.6019
471.9215
480.3223
480.5808
482.4301
482.4695
483.1705
483.3172
483.5145
484.4987
486.8605
487.2029
487.2777
487.3928
487.4716
488.4333
488.9102
489.1208
492.7197
493.1658
493.7266
494.3443
494.953
495.0734
503.3392
504.2133
613.4029
615.75
626.2242
629.2996
631.3691
632.1272
634.4022
636.6125
642.827
644.5708
645.7225
646.0133
648.2104
652.1132
653.2165
656.1206
659.6013
661.6136
663.9941
666.0662
667.7858
668.8465
671.6438
673.7824
675.5693
676.3767
677.2525
677.6143
678.9032
680.6427
681.897
682.4244
682.8604
683.298
683.6733
684.2938
685.9454
687.7402
688.2122
691.1046
692.9914
694.0346
695.936
696.2906
697.3753
697.7561
698.9527
700.8783
703.3454
704.1296
705.2357
705.7024
705.8805
706.4656
710.9187
711.3404
747.9134
748.0872
803.462
804.6147
807.5112
808.1983
810.7651
811.5062
816.3864
818.391
838.1408
842.9062
846.7179
847.2609
852.0172
853.8434
854.6864
858.7275
858.8964
862.8608
863.1952
865.6777
866.164
869.3041
870.259
872.1026
873.1008
874.8445
878.2177
880.0292
882.1095
882.7686
882.9993
884.5774
887.252
889.6189
892.8947
893.1602
894.7682
897.8624
898.4803
904.1571
907.1817
911.105
920.0288
922.2999
928.6919
934.5442
935.9714
940.7045
944.6118
947.5452
947.7879
948.2761
948.8981
949.1738
949.6017
949.8155
952.8847
954.6643
957.2388
958.1483
959.1465
959.5007
959.9062
961.0083
961.8084
962.6882
963.2064
963.6573
964.2253
965.511
969.0335
971.2902
987.8005
991.8917
994.375
994.7814
995.5465
998.2567
998.9365
1001.8202
1002.932
1006.5597
1007.8033
1008.7676
1010.2582
1012.6811
1014.8315
1015.7938
1022.0662
1022.4596
1030.091
1030.9206
1031.0739
1032.3905
1034.675
1038.0097
1038.885
1041.5402
1043.1895
1043.5129
1044.2934
1044.5692
1046.5735
1048.3525
1049.1445
1052.2729
1054.0837
1054.9879
1057.3345
1058.2327
1070.1598
1074.556
1079.6025
1082.5204
1083.0313
1085.8411
1126.6698
1128.7047
1130.12
1131.2667
1133.0902
1135.0265
1135.7917
1137.3308
1138.8989
1139.9065
1141.5168
1141.7819
1145.415
1148.3121
1154.2305
1156.0052
1157.0206
1157.8433
1159.6083
1160.1836
1160.7401
1162.2463
1162.4853
1163.502
1163.6766
1164.0159
1164.5619
1165.1924
1172.2176
1172.9664
1175.4224
1176.2909
1178.1202
1179.8464
1183.4512
1184.3346
1186.5858
1187.6833
1188.5092
1190.0707
1191.9178
1192.6047
1202.4335
1203.4056
1212.4469
1213.1937
1216.1155
1218.1217
1218.7861
1220.2418
1245.244
1247.3244
1249.5278
1251.5552
1251.9028
1253.0219
1253.4624
1253.8667
1254.1487
1256.6601
1258.4738
1260.2126
1276.522
1279.5061
1281.8922
1283.4097
1284.2879
1284.674
1294.4891
1295.1713
1297.9513
1298.598
1298.888
1300.1383
1301.0738
1302.9029
1303.441
1305.1349
1307.1535
1309.4118
1333.3255
1345.782
1346.4378
1357.0785
1357.9991
1358.6037
1379.6934
1392.1585
1395.7104
1398.1261
1409.3869
1411.6636
1412.2847
1412.4069
1413.4503
1428.4168
1429.5055
1430.0912
1448.3895
1448.618
1449.2896
1449.3044
1449.8357
1450.5798
1494.3654
1500.9736
1506.1956
1507.3974
1508.7883
1513.142
1513.5443
1514.5902
1515.2435
1516.7637
1518.0492
1519.2478
1519.5749
1521.2206
1521.5919
1521.8097
1523.8222
1524.0383
1524.9578
1525.4508
1525.8229
1528.0285
1528.9673
1529.7711
1658.0913
1659.9502
1670.6028
1671.2424
1678.6213
1680.445
3237.9755
3265.3867
3267.7646
3270.3996
3276.1409
3282.2037
3282.3468
3286.3938
3286.5744
3288.6875
3288.9565
3289.5473
3293.588
3294.0224
3295.517
3296.0376
3298.1451
3298.6238
3298.8207
3315.0038
3317.2858
3327.8328
3328.8716
3333.1839
3334.2995
3334.8543
3342.3904
3343.2525
3344.2226
3344.693
3347.1336
3348.6485
3351.057
3351.632
3356.1618
3357.3913
3410.6639
3414.0865
3417.4473
3420.8302
3431.1376
3436.7468
3588.8993
3596.1943
3609.8638
3611.1656
3611.809
3612.0712
3616.8161
3618.5751
3619.1456
3623.2668
3650.0467
3654.6642
3799.4343
3804.9436
3806.9958
3810.3562
3811.4953
3815.2729

### LHHHL.xyz:
203
Geometry extracted from LHHHL.log
Fe      -3.889226000      0.008235000     -0.002417000
Fe       3.889226000     -0.008235000      0.002417000
Fe       0.000000000      0.000000000      0.000000000
N        1.221446000      1.341393000      1.215701000
N        2.640962000      1.289996000      1.256730000
N        1.959652000      3.086066000      2.386358000
C        3.052054000      2.356533000      1.956645000
C        0.846279000      2.435008000      1.890612000
H        4.084834000      2.611525000      2.148493000
H       -0.171983000      2.775330000      2.016581000
N        1.244149000      0.321289000     -1.690366000
N        2.655755000      0.337349000     -1.686182000
N        1.951288000      0.734947000     -3.830044000
C        3.022894000      0.588047000     -2.980760000
C        0.878442000      0.563120000     -2.986764000
H        4.059550000      0.662300000     -3.288463000
H       -0.158592000      0.615040000     -3.297419000
N        1.254274000     -1.677820000      0.638912000
N        2.676131000     -1.774605000      0.536003000
N        1.856565000     -3.766088000      1.110422000
C        3.008978000     -3.046674000      0.825971000
C        0.795721000     -2.887396000      0.990487000
H        4.018181000     -3.451440000      0.812172000
H       -0.245532000     -3.147273000      1.125757000
Fe       7.710449000      0.186059000     -0.072552000
N        6.549020000      1.733104000     -0.578460000
N        5.122067000      1.737765000     -0.568953000
N        5.841445000      3.733836000     -1.235444000
C        4.725714000      2.954409000     -0.972044000
C        6.956426000      2.948093000     -0.985133000
H        3.694667000      3.287757000     -1.044976000
H        7.984585000      3.282982000     -1.062597000
N        6.632436000     -1.079864000     -1.187600000
N        5.218783000     -1.202820000     -1.216002000
N        6.093863000     -2.791827000     -2.504016000
C        4.929772000     -2.246784000     -2.002025000
C        7.129414000     -2.051603000     -1.969615000
F        7.539274000     -5.461783000      0.569580000
F       -7.539274000      5.461783000     -0.569580000
H        3.933780000     -2.615837000     -2.202021000
H        8.178442000     -2.229822000     -2.154261000
N        6.606064000     -0.188352000      1.555826000
N        5.199632000     -0.275826000      1.623959000
N        6.027252000     -0.662242000      3.722334000
C        4.909546000     -0.560468000      2.931733000
C        7.048132000     -0.426979000      2.828891000
H        3.893129000     -0.691256000      3.285169000
H        8.099597000     -0.436752000      3.087957000
Fe      11.466277000      0.245722000     -0.213316000
N        8.872901000     -1.377439000      0.436497000
N       10.290487000     -1.508765000      0.299403000
N        9.437095000     -3.479779000      0.884651000
C       10.594668000     -2.790285000      0.571761000
C        8.395975000     -2.578273000      0.799134000
H       11.589721000     -3.219426000      0.522852000
H        7.355975000     -2.827575000      0.952589000
N        8.809233000      1.411737000      1.036569000
N       10.227267000      1.397482000      1.095405000
N        9.479461000      3.011976000      2.427308000
C       10.598599000      2.375335000      1.928278000
C        8.389653000      2.396847000      1.843127000
H       11.617859000      2.657231000      2.148805000
H        7.358302000      2.667151000      2.010501000
N        8.792074000      0.549804000     -1.717953000
N       10.196475000      0.570005000     -1.828333000
N        9.328448000      1.004494000     -3.899254000
C       10.463776000      0.847455000     -3.141610000
C        8.326003000      0.813296000     -2.978164000
H       11.474339000      0.933627000     -3.524150000
H        7.269297000      0.861220000     -3.210499000
O       12.867916000     -0.050224000      1.346230000
H       13.127573000     -0.950445000      1.690137000
H       13.645076000      0.544225000      1.303950000
O       12.687277000      1.979505000     -0.588145000
H       13.340688000      1.931829000     -1.314456000
H       12.365233000      2.911926000     -0.431712000
O       12.888881000     -0.732115000     -1.551693000
H       13.747634000     -1.025662000     -1.136856000
H       12.585499000     -1.418321000     -2.180748000
N       -1.221446000     -1.341393000     -1.215701000
N       -2.640962000     -1.289996000     -1.256730000
N       -1.959652000     -3.086066000     -2.386358000
C       -3.052054000     -2.356533000     -1.956645000
C       -0.846279000     -2.435008000     -1.890612000
F       -1.966949000     -3.890433000      0.410961000
F        1.966949000      3.890433000     -0.410961000
H       -4.084834000     -2.611525000     -2.148493000
H        0.171983000     -2.775330000     -2.016581000
N       -1.244149000     -0.321289000      1.690366000
N       -2.655755000     -0.337349000      1.686182000
N       -1.951288000     -0.734947000      3.830044000
C       -3.022894000     -0.588047000      2.980760000
C       -0.878442000     -0.563120000      2.986764000
H       -4.059550000     -0.662300000      3.288463000
H        0.158592000     -0.615040000      3.297419000
N       -1.254274000      1.677820000     -0.638912000
N       -2.676131000      1.774605000     -0.536003000
N       -1.856565000      3.766088000     -1.110422000
C       -3.008978000      3.046674000     -0.825971000
C       -0.795721000      2.887396000     -0.990487000
H       -4.018181000      3.451440000     -0.812172000
H        0.245532000      3.147273000     -1.125757000
Fe      -7.710449000     -0.186059000      0.072552000
N       -6.549020000     -1.733104000      0.578460000
N       -5.122067000     -1.737765000      0.568953000
N       -5.841445000     -3.733836000      1.235444000
C       -4.725714000     -2.954409000      0.972044000
C       -6.956426000     -2.948093000      0.985133000
H       -3.694667000     -3.287757000      1.044976000
H       -7.984585000     -3.282982000      1.062597000
N       -6.632436000      1.079864000      1.187600000
N       -5.218783000      1.202820000      1.216002000
N       -6.093863000      2.791827000      2.504016000
C       -4.929772000      2.246784000      2.002025000
C       -7.129414000      2.051603000      1.969615000
H       -3.933780000      2.615837000      2.202021000
H       -8.178442000      2.229822000      2.154261000
N       -6.606064000      0.188352000     -1.555826000
N       -5.199632000      0.275826000     -1.623959000
N       -6.027252000      0.662242000     -3.722334000
C       -4.909546000      0.560468000     -2.931733000
C       -7.048132000      0.426979000     -2.828891000
H       -3.893129000      0.691256000     -3.285169000
H       -8.099597000      0.436752000     -3.087957000
Fe     -11.466277000     -0.245722000      0.213316000
N       -8.872901000      1.377439000     -0.436497000
N      -10.290487000      1.508765000     -0.299403000
N       -9.437095000      3.479779000     -0.884651000
C      -10.594668000      2.790285000     -0.571761000
C       -8.395975000      2.578273000     -0.799134000
H      -11.589721000      3.219426000     -0.522852000
H       -7.355975000      2.827575000     -0.952589000
N       -8.809233000     -1.411737000     -1.036569000
N      -10.227267000     -1.397482000     -1.095405000
N       -9.479461000     -3.011976000     -2.427308000
C      -10.598599000     -2.375335000     -1.928278000
C       -8.389653000     -2.396847000     -1.843127000
F       14.885888000     -1.710077000     -0.115833000
F      -14.885888000      1.710077000      0.115833000
H      -11.617859000     -2.657231000     -2.148805000
H       -7.358302000     -2.667151000     -2.010501000
N       -8.792074000     -0.549804000      1.717953000
N      -10.196475000     -0.570005000      1.828333000
N       -9.328448000     -1.004494000      3.899254000
C      -10.463776000     -0.847455000      3.141610000
C       -8.326003000     -0.813296000      2.978164000
F        9.448507000      4.319555000     -0.223834000
F       -9.448507000     -4.319555000      0.223834000
H      -11.474339000     -0.933627000      3.524150000
H       -7.269297000     -0.861220000      3.210499000
O      -12.867916000      0.050224000     -1.346230000
H      -13.127573000      0.950445000     -1.690137000
H      -13.645076000     -0.544225000     -1.303950000
O      -12.687277000     -1.979505000      0.588145000
H      -13.340688000     -1.931829000      1.314456000
H      -12.365233000     -2.911926000      0.431712000
O      -12.888881000      0.732115000      1.551693000
H      -13.747634000      1.025662000      1.136856000
H      -12.585499000      1.418321000      2.180748000
H       -9.497754000     -3.929134000     -2.873897000
H       -9.296885000      4.480806000     -1.039171000
H        9.497754000      3.929134000      2.873897000
H        9.296885000     -4.480806000      1.039171000
H       -6.193938000      3.726177000      2.904352000
H       -5.838522000     -4.707420000      1.535247000
H        5.838522000      4.707420000     -1.535247000
H        6.193938000     -3.726177000     -2.904352000
H        1.967159000      4.055763000      2.707022000
H        1.756879000     -4.765306000      1.296294000
H       -1.756879000      4.765306000     -1.296294000
H       -1.967159000     -4.055763000     -2.707022000
B        6.298651000     -5.289680000     -0.141263000
F        5.318796000     -6.227406000      0.227980000
F        5.798033000     -3.933671000      0.196415000
F        6.549790000     -5.299863000     -1.564289000
B       -1.671927000     -5.329382000      0.188052000
F       -2.730635000     -6.073790000      0.751733000
F       -1.582662000     -5.523483000     -1.240190000
F       -0.399189000     -5.585792000      0.799325000
B      -10.557977000     -5.163555000     -0.209966000
F      -10.657812000     -6.314709000      0.573301000
F      -11.777562000     -4.340283000     -0.090047000
F      -10.373550000     -5.451190000     -1.612194000
B      -14.389511000      2.949728000     -0.503150000
F      -15.418938000      3.822206000     -0.821057000
F      -13.410883000      3.504437000      0.401267000
F      -13.647070000      2.520090000     -1.706166000
B       -6.298651000      5.289680000      0.141263000
F       -5.318796000      6.227406000     -0.227980000
F       -5.798033000      3.933671000     -0.196415000
F       -6.549790000      5.299863000      1.564289000
B        1.671927000      5.329382000     -0.188052000
F        2.730635000      6.073790000     -0.751733000
F        1.582662000      5.523483000      1.240190000
F        0.399189000      5.585792000     -0.799325000
B       10.557977000      5.163555000      0.209966000
F       10.657812000      6.314709000     -0.573301000
F       11.777562000      4.340283000      0.090047000
F       10.373550000      5.451190000      1.612194000
B       14.389511000     -2.949728000      0.503150000
F       15.418938000     -3.822206000      0.821057000
F       13.410883000     -3.504437000     -0.401267000
F       13.647070000     -2.520090000      1.706166000

### LHHHL_Frequenzen.csv:
frequencies [1/cm]
6.5942
7.6227
10.3588
11.0094
13.9407
14.2084
17.7049
19.559
19.9215
21.4884
21.6616
22.7042
23.0999
25.3978
27.6498
29.1007
30.1192
31.2272
32.5808
33.4442
34.5457
36.4587
37.5721
39.2594
40.1321
41.198
41.6153
44.2786
44.7174
47.4471
48.9862
53.6121
54.8354
55.2119
55.4204
56.8541
59.868
60.2962
62.4958
64.0463
64.7798
67.1555
69.421
71.8755
72.2691
72.8273
74.8481
74.9642
76.1387
77.2414
79.5816
79.6836
81.7708
81.846
85.2625
85.7898
87.3375
88.8864
91.5811
94.6937
95.4435
96.7677
97.0078
97.5588
99.7381
100.4576
102.3852
104.3358
104.5901
106.4276
106.4371
109.9533
110.3818
112.4429
112.9819
114.1945
114.9274
116.549
116.805
119.2044
120.1835
123.3714
124.4752
125.6932
129.5737
131.2389
134.269
134.9005
135.0818
137.6862
138.2425
140.9697
142.6913
146.6601
147.0371
147.9072
151.4637
152.3724
152.5881
153.6457
154.081
155.2302
156.7028
160.6438
161.7605
162.2047
164.0577
164.918
165.6625
167.3771
167.9611
178.1283
178.8125
181.0621
181.3817
182.8408
183.9949
184.8773
187.0616
187.214
189.0822
192.1357
192.4077
192.4632
194.7154
194.7502
196.8094
198.0107
200.7431
203.0377
203.4981
205.5032
213.0746
216.8116
218.8304
219.0546
220.1586
220.8715
222.6103
222.9624
226.3247
229.6979
230.9423
233.0667
236.2827
237.9642
239.5467
241.909
243.2694
246.8099
247.5763
251.0583
252.6639
255.9864
256.4617
257.2976
260.6125
261.8155
265.9141
266.0442
271.8102
274.7941
277.1413
281.5526
283.6689
284.3031
286.3901
286.5158
288.0958
288.6863
293.0604
293.0651
295.573
299.9243
309.5081
315.918
315.977
320.9317
321.1195
322.3456
322.7425
327.4248
327.8469
331.0778
331.1781
331.2688
331.8409
333.5276
333.5938
335.3067
335.3855
338.0663
338.244
343.6508
343.672
348.4522
348.4736
369.3359
369.3416
385.0418
385.0571
403.4151
403.4185
411.9477
411.9721
414.0742
414.1679
430.1805
430.2664
471.2608
471.2799
480.4107
480.417
481.2748
481.3417
482.2684
482.3041
484.0218
484.0625
487.1042
487.1188
488.7454
488.7866
489.2711
489.286
490.6761
490.6948
492.5435
492.5495
493.4777
493.5023
493.5337
493.5358
504.0127
504.0132
615.8089
615.8608
628.7397
629.1349
629.8065
629.8107
630.4301
630.6557
643.9317
643.9412
646.7047
646.728
651.1893
652.1995
656.7653
657.0255
658.2362
660.6673
662.8184
662.9551
664.1135
664.8987
666.9713
667.7554
668.9726
669.1882
671.9807
672.2822
675.6481
675.9205
676.8977
677.3001
679.8926
679.9819
682.4649
682.4704
683.8141
684.0609
684.7725
684.8588
688.3946
688.7093
692.0296
692.9734
696.2256
696.2711
698.6898
699.2044
703.1231
703.1245
705.4889
705.5353
706.5665
706.6012
710.9273
710.9441
756.849
756.9434
804.2061
804.5914
806.1657
806.4126
810.2312
810.4858
820.1025
820.1271
849.094
849.113
857.1879
857.3124
859.8786
859.9211
868.1607
868.2386
868.8895
869.1067
874.2949
874.2964
875.3383
875.4737
879.4245
879.5118
881.2644
881.5257
883.069
883.1374
884.1437
884.218
887.7085
887.7253
889.444
889.4948
895.1394
895.1545
898.3316
898.5573
901.6854
902.5947
908.8864
909.5886
927.4625
927.5681
939.9908
940.1345
945.8177
945.8576
948.0512
948.2589
948.9211
949.0662
949.515
949.6425
949.8657
949.8932
954.8489
955.1976
958.3608
958.6074
959.6861
960.187
961.4242
961.7559
963.1314
963.1533
964.0614
964.0997
969.2644
969.5379
980.023
980.0921
987.201
988.1479
991.0644
991.6276
993.0987
993.119
994.2296
994.2908
997.431
997.496
1000.947
1000.9618
1004.3584
1004.3767
1007.6475
1007.6546
1024.0266
1024.4628
1025.4933
1025.7731
1033.3398
1033.5772
1034.8054
1035.0141
1035.316
1035.4033
1036.6022
1037.9237
1039.2908
1040.1614
1041.1166
1041.1776
1043.101
1043.1171
1047.8753
1047.9342
1052.5798
1052.582
1068.6004
1068.8009
1073.5957
1073.9896
1079.3825
1079.3983
1113.1671
1113.2068
1122.7454
1123.1373
1128.5411
1128.7722
1132.9641
1132.9843
1135.8249
1135.9266
1138.6484
1138.921
1142.4517
1142.642
1146.622
1146.6706
1148.7104
1149.1629
1154.3853
1155.1332
1157.2418
1157.3181
1160.1455
1160.1874
1162.2521
1162.3128
1163.2531
1163.5329
1164.0736
1164.2409
1172.6459
1172.6846
1176.1841
1176.2482
1178.9786
1179.2026
1180.6593
1180.7538
1184.5895
1184.5921
1189.3733
1189.4025
1202.7094
1202.9546
1205.7834
1206.1824
1214.9494
1214.9932
1219.2331
1219.235
1243.9487
1243.9611
1245.8579
1245.9149
1250.4138
1250.49
1251.5698
1251.5936
1253.0691
1253.1201
1255.6071
1255.6663
1274.3851
1274.5592
1279.8004
1279.8373
1282.048
1282.0787
1291.4023
1291.6755
1294.2363
1294.2403
1296.7974
1297.444
1298.2586
1298.3977
1299.2113
1299.321
1303.617
1303.6339
1332.3277
1333.2845
1345.8824
1345.8864
1346.6606
1346.6716
1374.9502
1376.7458
1391.0495
1391.0545
1392.6161
1394.0626
1396.4151
1396.4359
1412.2054
1412.2413
1413.3087
1413.3457
1448.8905
1448.9807
1449.7534
1449.8112
1450.4354
1450.4663
1490.2135
1490.6323
1499.7821
1499.8142
1503.3283
1503.3317
1510.7235
1511.0173
1513.542
1513.5791
1515.1788
1515.4046
1515.5069
1516.2254
1517.5657
1517.6919
1517.8989
1518.8379
1521.4445
1521.4959
1525.2483
1525.2601
1527.4478
1527.4504
1659.7715
1659.7752
1671.5931
1671.6749
1682.6676
1682.6715
3244.3951
3244.5877
3257.9198
3258.0194
3284.953
3285.0325
3285.6892
3285.701
3286.2373
3286.2414
3288.023
3288.0288
3290.5464
3290.5824
3294.7446
3294.8658
3297.315
3297.3154
3299.0306
3299.0308
3314.6357
3314.9311
3326.1345
3326.1413
3331.8915
3331.965
3334.4093
3334.4338
3338.5987
3338.7861
3342.2728
3342.275
3342.4935
3342.4944
3351.0686
3351.0704
3412.7596
3412.8094
3420.7474
3420.7494
3441.4189
3441.5217
3594.3558
3594.3841
3604.6138
3604.6617
3606.2383
3606.4805
3621.076
3621.3004
3622.4979
3622.537
3649.5567
3649.567
3800.3157
3800.3165
3805.7307
3805.7307
3814.6795
3814.6813

### LHHLL.xyz:
203
Geometry extracted from LHHLL.log
Fe       3.829586000      0.046420000      0.060972000
Fe      -3.881394000      0.043609000      0.042688000
Fe      -0.047136000      0.090218000      0.109425000
N       -1.342439000      1.391920000     -1.046479000
N       -2.758949000      1.287326000     -1.054223000
N       -2.163682000      3.015222000     -2.325865000
C       -3.222354000      2.279183000     -1.831847000
C       -1.020265000      2.444875000     -1.804401000
H       -4.264436000      2.467823000     -2.040212000
H       -0.018275000      2.813800000     -1.970193000
N       -1.350327000      0.366009000      1.746652000
N       -2.758774000      0.343950000      1.674553000
N       -2.163973000      0.743737000      3.852352000
C       -3.191495000      0.574908000      2.952851000
C       -1.050256000      0.607398000      3.060571000
H       -4.241063000      0.620740000      3.215553000
H       -0.029625000      0.683766000      3.417453000
N       -1.345666000     -1.520995000     -0.551130000
N       -2.769213000     -1.545189000     -0.487625000
N       -2.041174000     -3.551010000     -1.121136000
C       -3.162137000     -2.784873000     -0.840128000
C       -0.940790000     -2.736218000     -0.941182000
H       -4.182316000     -3.152185000     -0.859176000
H        0.090329000     -3.037666000     -1.066672000
Fe      -7.587920000      0.147660000      0.028625000
N       -6.417082000      1.662549000      0.541441000
N       -4.993577000      1.614781000      0.578524000
N       -5.658926000      3.626464000      1.241161000
C       -4.564013000      2.812141000      1.009228000
C       -6.792987000      2.885930000      0.949286000
H       -3.529823000      3.119936000      1.110109000
H       -7.812562000      3.252180000      1.002193000
N       -6.470066000     -1.090367000      1.107726000
N       -5.051172000     -1.141032000      1.112158000
N       -5.822564000     -2.738868000      2.450236000
C       -4.693943000     -2.146411000      1.924469000
C       -6.902480000     -2.069037000      1.915546000
F       -7.515169000     -5.523895000     -0.556242000
F        7.568899000      5.434998000      0.635811000
H       -3.677227000     -2.443999000      2.130930000
H       -7.937252000     -2.303561000      2.114470000
N       -6.444167000     -0.207594000     -1.557039000
N       -5.035915000     -0.251360000     -1.545591000
N       -5.736300000     -0.671634000     -3.683046000
C       -4.665509000     -0.532018000     -2.833110000
C       -6.811032000     -0.465002000     -2.850212000
H       -3.629246000     -0.632204000     -3.131633000
H       -7.847027000     -0.506819000     -3.163266000
Fe     -11.342268000      0.233269000      0.186618000
N       -8.757438000     -1.407219000     -0.478314000
N      -10.175799000     -1.523441000     -0.327989000
N       -9.348381000     -3.506393000     -0.908479000
C      -10.495216000     -2.803568000     -0.588199000
C       -8.297624000     -2.614581000     -0.838765000
H      -11.494048000     -3.223269000     -0.524946000
H       -7.262558000     -2.876343000     -0.999341000
N       -8.683385000      1.375917000     -1.078505000
N      -10.101850000      1.376367000     -1.126467000
N       -9.348333000      2.978612000     -2.469571000
C      -10.469884000      2.354897000     -1.959651000
C       -8.260395000      2.354148000     -1.891686000
H      -11.488143000      2.645299000     -2.173630000
H       -7.228357000      2.615919000     -2.066789000
N       -8.662747000      0.501294000      1.682049000
N      -10.065896000      0.543401000      1.799055000
N       -9.182535000      0.957805000      3.867433000
C      -10.323296000      0.820660000      3.114134000
C       -8.187542000      0.754242000      2.941466000
H      -11.330572000      0.921880000      3.501668000
H       -7.129527000      0.787722000      3.170884000
O      -12.750948000     -0.039103000     -1.370805000
H      -13.016982000     -0.933368000     -1.725971000
H      -13.525311000      0.558029000     -1.316220000
O      -12.548844000      1.974926000      0.573355000
H      -13.204615000      1.929755000      1.297655000
H      -12.216759000      2.904447000      0.421843000
O      -12.767550000     -0.745458000      1.520454000
H      -13.624330000     -1.044549000      1.104774000
H      -12.467407000     -1.416946000      2.166495000
N        1.161113000     -1.273190000      1.299084000
N        2.581774000     -1.249165000      1.317874000
N        1.884383000     -3.053658000      2.423910000
C        2.983506000     -2.336293000      1.990905000
C        0.775877000     -2.372909000      1.958185000
F        1.816688000     -3.788545000     -0.396957000
F       -1.953601000      4.011692000      0.453387000
H        4.014163000     -2.614097000      2.161427000
H       -0.246055000     -2.698514000      2.091538000
N        1.160521000     -0.216093000     -1.610091000
N        2.571336000     -0.258198000     -1.620302000
N        1.838778000     -0.623984000     -3.760308000
C        2.921186000     -0.504144000     -2.920426000
C        0.777932000     -0.440472000     -2.905068000
H        3.953197000     -0.594543000     -3.239004000
H       -0.262376000     -0.473246000     -3.207456000
N        1.220409000      1.748740000      0.737063000
N        2.643959000      1.819653000      0.626723000
N        1.859440000      3.836942000      1.157454000
C        2.998265000      3.092343000      0.886029000
C        0.783604000      2.973942000      1.060842000
H        4.013997000      3.480223000      0.860190000
H       -0.252468000      3.256203000      1.190111000
Fe       7.643947000     -0.206196000     -0.073482000
N        6.451018000     -1.729595000     -0.579646000
N        5.024524000     -1.711432000     -0.550754000
N        5.701962000     -3.710361000     -1.251401000
C        4.602696000     -2.916410000     -0.963305000
C        6.832968000     -2.945919000     -1.006667000
H        3.565031000     -3.231035000     -1.027543000
H        7.854404000     -3.296367000     -1.102395000
N        6.569908000      1.088868000     -1.159148000
N        5.157948000      1.232928000     -1.168291000
N        6.039977000      2.819072000     -2.455011000
C        4.874372000      2.287127000     -1.942807000
C        7.071191000      2.059736000     -1.939506000
H        3.881492000      2.672158000     -2.128164000
H        8.120253000      2.224338000     -2.136105000
N        6.569836000      0.167098000      1.575111000
N        5.166298000      0.277843000      1.664128000
N        6.029446000      0.627097000      3.754515000
C        4.899213000      0.553131000      2.978777000
C        7.033623000      0.384273000      2.844282000
H        3.890098000      0.697939000      3.347353000
H        8.088604000      0.373576000      3.088613000
Fe      11.395947000     -0.322265000     -0.269996000
N        8.837849000      1.333362000      0.435217000
N       10.254961000      1.444681000      0.277152000
N        9.441213000      3.421706000      0.897426000
C       10.583030000      2.718341000      0.558568000
C        8.385132000      2.537160000      0.818529000
H       11.583710000      3.132940000      0.498204000
H        7.351611000      2.800560000      0.991101000
N        8.739313000     -1.460999000      1.005806000
N       10.158096000     -1.468741000      1.044209000
N        9.405013000     -3.085664000      2.370170000
C       10.526429000     -2.460745000      1.861544000
C        8.316419000     -2.448042000      1.808228000
F      -14.767070000     -1.704324000      0.079520000
F       14.844250000      1.581507000     -0.200482000
H       11.544353000     -2.760137000      2.064468000
H        7.283596000     -2.704434000      1.987879000
N        8.695917000     -0.568673000     -1.738525000
N       10.098078000     -0.610899000     -1.869508000
N        9.193319000     -1.009944000     -3.931847000
C       10.341850000     -0.879323000     -3.189224000
C        8.207549000     -0.811562000     -2.994459000
F       -9.276008000      4.267732000      0.190727000
F        9.310147000     -4.366312000     -0.291733000
H       11.345222000     -0.978418000     -3.587271000
H        7.146995000     -0.839620000     -3.212034000
O       12.823666000     -0.065350000      1.272630000
H       13.102552000      0.826620000      1.623221000
H       13.590522000     -0.671581000      1.212947000
O       12.584478000     -2.070980000     -0.679899000
H       13.229641000     -2.025847000     -1.413716000
H       12.249057000     -2.999665000     -0.529690000
O       12.814070000      0.648562000     -1.617671000
H       13.681967000      0.927573000     -1.211664000
H       12.512225000      1.342071000     -2.239386000
H        9.415763000     -4.008154000      2.806321000
H        9.318909000      4.422875000      1.065405000
H       -9.360204000      3.894750000     -2.918621000
H       -9.218327000     -4.511433000     -1.047212000
H        6.149108000      3.754601000     -2.850181000
H        5.679139000     -4.679381000     -1.564891000
H       -5.628344000      4.597356000      1.547724000
H       -5.883360000     -3.660527000      2.884916000
H       -2.202946000      3.949476000     -2.733720000
H       -1.993815000     -4.546295000     -1.343115000
H        1.776582000      4.843242000      1.310653000
H        1.877737000     -4.028891000      2.726934000
B       -6.327795000     -5.315562000      0.230862000
F       -5.357692000     -6.309806000      0.037163000
F       -5.760891000     -4.007615000     -0.192141000
F       -6.689174000     -5.172436000      1.623968000
B        1.493945000     -5.226833000     -0.200949000
F        2.534616000     -5.979473000     -0.787037000
F        1.411384000     -5.447394000      1.223679000
F        0.212610000     -5.443320000     -0.808418000
B       10.414101000     -5.230758000      0.114988000
F       10.484638000     -6.374745000     -0.681873000
F       11.643427000     -4.423950000     -0.015638000
F       10.247383000     -5.530787000      1.516867000
B       14.378720000      2.820607000      0.443263000
F       15.427839000      3.670736000      0.757123000
F       13.395693000      3.404808000     -0.437200000
F       13.648209000      2.385631000      1.651664000
B        6.322182000      5.287864000     -0.069832000
F        5.358766000      6.237624000      0.311541000
F        5.801856000      3.937114000      0.260126000
F        6.566521000      5.304651000     -1.493865000
B       -1.597379000      5.412086000      0.098211000
F       -2.633157000      6.250966000      0.553567000
F       -1.463990000      5.453200000     -1.339485000
F       -0.328869000      5.677558000      0.716059000
B      -10.378055000      5.131820000     -0.226232000
F      -10.450923000      6.278655000      0.565986000
F      -11.607623000      4.326067000     -0.098438000
F      -10.202353000      5.425001000     -1.627901000
B      -14.293925000     -2.938295000     -0.569758000
F      -15.339557000     -3.786379000     -0.899980000
F      -13.319328000     -3.527872000      0.316036000
F      -13.552727000     -2.492828000     -1.767300000

### LHHLL_Frequenzen.csv:
frequencies [1/cm]
7.0418
7.8084
10.5883
11.3094
12.523
13.6706
14.9317
17.7073
17.9592
19.5679
20.7472
23.0799
23.1676
25.8919
28.2234
29.7383
30.3038
31.5894
33.291
33.5089
36.5655
36.9419
37.7294
39.7177
40.8971
41.8814
44.1576
45.7308
47.2203
49.9124
51.0907
53.7876
55.3826
56.2413
56.9409
59.0572
60.5416
62.4817
63.5628
66.2106
67.7764
69.0687
71.4363
73.1231
73.7544
75.29
75.705
77.716
78.1578
79.4249
80.9287
82.0545
84.0859
84.384
86.6307
88.7683
90.61
92.9976
94.4823
96.0877
96.3932
97.6755
100.1582
101.0233
101.8336
102.8602
104.7823
105.5004
106.2525
108.6522
110.3925
112.4672
113.1712
114.4695
115.3788
117.429
119.1085
119.9525
121.912
123.5243
125.2637
127.9309
131.2399
132.266
134.3549
138.3388
139.5982
140.4545
143.8792
145.7276
147.1028
150.3578
151.7913
152.5113
153.8464
154.992
155.439
158.071
158.4319
160.3553
163.2222
164.8677
165.6685
166.431
168.1864
173.8339
176.8765
177.8854
180.7805
182.0294
183.0347
184.2025
186.8556
189.8998
191.0126
192.1955
192.268
193.7426
194.6484
196.5977
197.6999
198.5167
202.6732
203.8298
205.5827
205.7388
213.1823
216.6308
217.9412
218.548
218.8132
220.015
221.7634
222.94
224.7241
230.7926
231.0186
235.7921
237.4511
237.8921
240.2938
241.8741
244.5547
245.4614
247.3758
248.2776
251.1404
251.8693
253.8717
259.7042
261.4216
263.9414
265.9958
267.4421
270.79
275.5153
278.1275
280.0232
282.9889
283.7663
284.2828
285.1918
286.8848
290.4617
291.3212
295.0017
298.0776
304.2876
304.7987
308.4705
311.019
311.8506
316.2459
317.3605
321.0373
321.4313
322.4665
324.2435
327.5242
330.4208
330.9268
331.3439
331.3901
331.9025
333.7321
334.8451
335.3074
336.2375
337.6228
338.5843
343.7526
343.7791
349.1547
350.8194
368.8482
369.5115
385.0779
385.7646
403.4929
403.6921
406.3878
408.8345
409.6097
411.7556
414.1799
428.5591
430.134
438.9117
457.1223
471.3495
471.8209
480.4666
480.5136
480.6678
481.8523
482.363
482.5554
484.0169
484.2666
487.0971
487.1267
487.4275
488.7143
489.197
489.2268
489.5743
490.3742
492.6036
492.7599
493.3814
493.4779
494.5143
494.6417
504.0212
504.0712
615.6172
616.0224
628.2682
628.9871
629.8244
630.7705
633.1164
635.8024
644.0977
645.1659
646.7818
647.0713
650.6798
652.4445
656.1884
656.8342
658.9225
661.8624
662.9788
663.7685
666.1728
667.0864
668.955
671.4796
672.208
674.9982
675.8328
676.158
677.0068
677.7913
679.7342
680.0225
682.0555
682.3925
683.3238
683.7979
684.0818
684.7079
686.4819
688.5367
689.6062
691.2476
695.629
696.0737
696.1982
697.9371
699.006
700.0612
703.1888
703.4022
704.7138
705.7305
706.2979
706.505
711.0796
711.1655
753.6475
757.2635
797.0251
802.9814
806.4536
806.9505
810.5882
811.1296
818.9082
819.6708
841.3604
847.722
848.093
848.919
856.664
859.6163
860.5377
861.8918
867.9497
868.1087
869.1556
869.535
873.5169
873.982
874.7964
875.6901
878.9975
879.8611
880.1669
880.7412
882.347
884.8005
887.1606
887.7644
889.3281
890.006
890.3267
893.4366
895.3479
898.2143
899.3041
901.7579
908.8742
909.4982
927.6473
928.4278
932.4857
934.2256
941.0
945.049
947.2404
947.8281
948.246
948.6752
949.3461
949.3956
949.5553
949.7874
953.1891
954.9585
958.306
958.8702
959.4675
960.5636
960.8835
961.4799
962.534
962.8416
963.1109
964.0746
966.2342
967.6126
974.1507
982.0197
988.3015
991.4112
992.8882
994.3128
994.4144
994.8163
997.155
997.9313
1001.0905
1001.8146
1001.9592
1004.3381
1007.6059
1007.7449
1008.0732
1014.0425
1023.8177
1024.0469
1025.7701
1033.4505
1034.5372
1034.8769
1035.1234
1036.2538
1037.0434
1037.8562
1040.5551
1040.997
1041.3614
1042.5941
1043.1103
1043.6452
1045.9784
1047.8808
1048.5917
1052.643
1052.7809
1056.7777
1068.8368
1072.5836
1074.3729
1079.2698
1079.6005
1082.8222
1113.7968
1122.3793
1123.769
1128.0006
1131.4543
1132.0323
1132.9549
1134.4758
1136.8088
1138.7815
1139.9045
1143.3972
1144.059
1146.6849
1147.0412
1148.8496
1149.8209
1155.1181
1156.8259
1157.9234
1159.6605
1160.1298
1160.7926
1161.4457
1162.289
1163.1513
1163.2466
1164.1347
1164.4743
1172.6838
1174.6675
1175.1202
1176.4042
1178.5195
1179.0797
1180.3791
1182.331
1184.6805
1184.737
1187.5805
1189.4234
1192.5439
1202.9221
1203.4113
1205.1929
1211.6759
1215.1385
1217.7387
1219.1647
1220.304
1244.9427
1245.6693
1246.9623
1250.1229
1251.3652
1251.5809
1252.2653
1252.7921
1253.1572
1254.1617
1255.5783
1259.7116
1274.8369
1279.4615
1280.0101
1282.0535
1282.1978
1283.7792
1291.5144
1294.0531
1296.4553
1297.8122
1298.1262
1298.6439
1299.2204
1300.348
1303.2227
1303.5323
1303.6625
1305.3965
1332.1591
1344.6654
1345.9485
1346.4319
1346.6727
1358.7138
1376.866
1390.8039
1392.832
1393.0274
1396.3518
1398.3426
1408.5485
1410.6677
1412.029
1413.4863
1413.7208
1428.9563
1448.5663
1448.8534
1449.2972
1449.864
1450.4366
1450.4894
1491.736
1499.3326
1499.8425
1501.7291
1503.1712
1510.0591
1510.5691
1512.5857
1513.5125
1514.4785
1515.3958
1516.3878
1517.5461
1518.356
1518.8421
1520.753
1521.3346
1521.5764
1522.9624
1524.794
1525.22
1525.5933
1527.4644
1529.5163
1658.1051
1659.6294
1671.3642
1671.5028
1680.4085
1682.2311
3242.256
3256.1486
3272.194
3273.1785
3281.2044
3282.577
3284.4698
3285.8152
3286.1129
3286.1657
3286.5646
3287.8925
3289.0497
3289.9622
3294.3212
3295.5336
3296.6595
3297.197
3298.9492
3299.0669
3313.6576
3315.7903
3326.103
3332.4362
3333.4712
3335.2921
3338.2872
3339.522
3342.2197
3342.3926
3342.5916
3343.7889
3347.698
3350.3521
3351.0805
3352.2553
3413.3291
3413.9471
3417.0455
3418.7937
3436.1698
3439.5834
3588.2303
3594.8087
3605.0287
3608.2849
3613.2828
3620.2591
3620.7735
3622.1386
3625.074
3626.4598
3649.3494
3650.9607
3799.621
3800.0736
3805.8794
3807.2545
3814.6451
3815.2671

### LHLHL.xyz:
203
Geometry extracted from LHLHL.log
Fe       3.822797000      0.058235000      0.058856000
Fe      -3.822797000     -0.058235000     -0.058856000
Fe       0.000000000      0.000000000      0.000000000
N       -1.090792000     -1.266809000      1.082675000
N       -2.507634000     -1.286522000      1.160868000
N       -1.705976000     -2.978432000      2.364779000
C       -2.843975000     -2.333160000      1.924641000
C       -0.639203000     -2.297420000      1.812769000
H       -3.857405000     -2.632354000      2.151717000
H        0.398439000     -2.562137000      1.947017000
N       -1.123065000     -0.311187000     -1.627994000
N       -2.529918000     -0.385532000     -1.691242000
N       -1.714940000     -0.720095000     -3.804016000
C       -2.828177000     -0.630607000     -3.005028000
C       -0.689022000     -0.517632000     -2.909617000
H       -3.846662000     -0.740723000     -3.359451000
H        0.360709000     -0.526579000     -3.174802000
N       -1.145544000      1.546116000      0.569228000
N       -2.564656000      1.659227000      0.462194000
N       -1.735359000      3.613939000      1.130484000
C       -2.888580000      2.919060000      0.806549000
C       -0.680342000      2.735620000      0.982958000
H       -3.895475000      3.329216000      0.801252000
H        0.359200000      2.988920000      1.131462000
Fe      -7.636638000     -0.200728000     -0.095934000
N       -6.496530000     -1.758734000     -0.614777000
N       -5.069042000     -1.789541000     -0.608692000
N       -5.827556000     -3.775079000     -1.263172000
C       -4.696527000     -3.015729000     -1.005225000
C       -6.926844000     -2.967478000     -1.014567000
H       -3.671904000     -3.369598000     -1.071033000
H       -7.960797000     -3.284700000     -1.087028000
N       -6.555885000      1.052428000     -1.220659000
N       -5.140553000      1.142360000     -1.275689000
N       -6.002567000      2.757210000     -2.539995000
C       -4.842199000      2.183658000     -2.062064000
C       -7.044775000      2.038471000     -1.989361000
F       -7.372241000      5.412687000      0.570837000
F        7.372241000     -5.412687000     -0.570837000
H       -3.842153000      2.532126000     -2.277773000
H       -8.092575000      2.241686000     -2.153993000
N       -6.513121000      0.159333000      1.523708000
N       -5.105216000      0.230103000      1.580506000
N       -5.911415000      0.623530000      3.686039000
C       -4.801559000      0.509857000      2.886497000
C       -6.942066000      0.401329000      2.800564000
H       -3.781462000      0.629953000      3.233240000
H       -7.991177000      0.422774000      3.068217000
Fe     -11.394224000     -0.225257000     -0.198078000
N       -8.778517000      1.371988000      0.427579000
N      -10.196265000      1.517014000      0.305976000
N       -9.318250000      3.476859000      0.892295000
C      -10.485539000      2.799835000      0.588093000
C       -8.286485000      2.566338000      0.791203000
H      -11.476912000      3.238696000      0.552085000
H       -7.242537000      2.804367000      0.935279000
N       -8.735923000     -1.417858000      1.023312000
N      -10.153179000     -1.391706000      1.095745000
N       -9.406252000     -3.014051000      2.418545000
C      -10.524739000     -2.367455000      1.931031000
C       -8.316833000     -2.407492000      1.824867000
H      -11.544162000     -2.641151000      2.161016000
H       -7.286194000     -2.686805000      1.982312000
N       -8.738258000     -0.550368000     -1.730648000
N      -10.143833000     -0.559966000     -1.826445000
N       -9.300357000     -0.996566000     -3.907121000
C      -10.426642000     -0.832688000     -3.137464000
C       -8.287041000     -0.814582000     -2.996100000
H      -11.441673000     -0.911029000     -3.509755000
H       -7.233089000     -0.869869000     -3.239125000
O      -12.778090000      0.082650000      1.374294000
H      -13.026876000      0.983969000      1.723591000
H      -13.559924000     -0.506146000      1.339956000
O      -12.635457000     -1.946241000     -0.562718000
H      -13.297556000     -1.890418000     -1.280538000
H      -12.320604000     -2.882121000     -0.412304000
O      -12.818863000      0.767640000     -1.523034000
H      -13.668061000      1.076514000     -1.099601000
H      -12.513438000      1.443305000     -2.162360000
N        1.090792000      1.266809000     -1.082675000
N        2.507634000      1.286522000     -1.160868000
N        1.705976000      2.978432000     -2.364779000
C        2.843975000      2.333160000     -1.924641000
C        0.639203000      2.297420000     -1.812769000
F        1.965588000      3.925695000      0.385895000
F       -1.965588000     -3.925695000     -0.385895000
H        3.857405000      2.632354000     -2.151717000
H       -0.398439000      2.562137000     -1.947017000
N        1.123065000      0.311187000      1.627994000
N        2.529918000      0.385532000      1.691242000
N        1.714940000      0.720095000      3.804016000
C        2.828177000      0.630607000      3.005028000
C        0.689022000      0.517632000      2.909617000
H        3.846662000      0.740723000      3.359451000
H       -0.360709000      0.526579000      3.174802000
N        1.145544000     -1.546116000     -0.569228000
N        2.564656000     -1.659227000     -0.462194000
N        1.735359000     -3.613939000     -1.130484000
C        2.888580000     -2.919060000     -0.806549000
C        0.680342000     -2.735620000     -0.982958000
H        3.895475000     -3.329216000     -0.801252000
H       -0.359200000     -2.988920000     -1.131462000
Fe       7.636638000      0.200728000      0.095934000
N        6.496530000      1.758734000      0.614777000
N        5.069042000      1.789541000      0.608692000
N        5.827556000      3.775079000      1.263172000
C        4.696527000      3.015729000      1.005225000
C        6.926844000      2.967478000      1.014567000
H        3.671904000      3.369598000      1.071033000
H        7.960797000      3.284700000      1.087028000
N        6.555885000     -1.052428000      1.220659000
N        5.140553000     -1.142360000      1.275689000
N        6.002567000     -2.757210000      2.539995000
C        4.842199000     -2.183658000      2.062064000
C        7.044775000     -2.038471000      1.989361000
H        3.842153000     -2.532126000      2.277773000
H        8.092575000     -2.241686000      2.153993000
N        6.513121000     -0.159333000     -1.523708000
N        5.105216000     -0.230103000     -1.580506000
N        5.911415000     -0.623530000     -3.686039000
C        4.801559000     -0.509857000     -2.886497000
C        6.942066000     -0.401329000     -2.800564000
H        3.781462000     -0.629953000     -3.233240000
H        7.991177000     -0.422774000     -3.068217000
Fe      11.394224000      0.225257000      0.198078000
N        8.778517000     -1.371988000     -0.427579000
N       10.196265000     -1.517014000     -0.305976000
N        9.318250000     -3.476859000     -0.892295000
C       10.485539000     -2.799835000     -0.588093000
C        8.286485000     -2.566338000     -0.791203000
H       11.476912000     -3.238696000     -0.552085000
H        7.242537000     -2.804367000     -0.935279000
N        8.735923000      1.417858000     -1.023312000
N       10.153179000      1.391706000     -1.095745000
N        9.406252000      3.014051000     -2.418545000
C       10.524739000      2.367455000     -1.931031000
C        8.316833000      2.407492000     -1.824867000
F      -14.789592000      1.769693000     -0.067835000
F       14.789592000     -1.769693000      0.067835000
H       11.544162000      2.641151000     -2.161016000
H        7.286194000      2.686805000     -1.982312000
N        8.738258000      0.550368000      1.730648000
N       10.143833000      0.559966000      1.826445000
N        9.300357000      0.996566000      3.907121000
C       10.426642000      0.832688000      3.137464000
C        8.287041000      0.814582000      2.996100000
F       -9.415335000     -4.323390000     -0.233429000
F        9.415335000      4.323390000      0.233429000
H       11.441673000      0.911029000      3.509755000
H        7.233089000      0.869869000      3.239125000
O       12.778090000     -0.082650000     -1.374294000
H       13.026876000     -0.983969000     -1.723591000
H       13.559924000      0.506146000     -1.339956000
O       12.635457000      1.946241000      0.562718000
H       13.297556000      1.890418000      1.280538000
H       12.320604000      2.882121000      0.412304000
O       12.818863000     -0.767640000      1.523034000
H       13.668061000     -1.076514000      1.099601000
H       12.513438000     -1.443305000      2.162360000
H        9.428101000      3.931577000     -2.864523000
H        9.168032000     -4.475126000     -1.053116000
H       -9.428101000     -3.931577000      2.864523000
H       -9.168032000      4.475126000      1.053116000
H        6.088740000     -3.695789000      2.933746000
H        5.846426000      4.750058000      1.557125000
H       -5.846426000     -4.750058000     -1.557125000
H       -6.088740000      3.695789000     -2.933746000
H       -1.658591000     -3.930011000      2.732120000
H       -1.621975000      4.608085000      1.337671000
H        1.621975000     -4.608085000     -1.337671000
H        1.658591000      3.930011000     -2.732120000
B       -6.136198000      5.229628000     -0.145614000
F       -5.140212000      6.145085000      0.234050000
F       -5.658502000      3.859871000      0.173032000
F       -6.391174000      5.262400000     -1.567482000
B        1.568171000      5.334889000      0.130593000
F        2.602327000      6.166042000      0.605797000
F        1.382418000      5.463799000     -1.294948000
F        0.318144000      5.535519000      0.809099000
B       10.530725000      5.154616000     -0.209852000
F       10.649042000      6.305582000      0.571173000
F       11.742013000      4.318193000     -0.098003000
F       10.338543000      5.442271000     -1.610878000
B       14.276730000     -3.001547000     -0.553144000
F       15.295461000     -3.881453000     -0.884461000
F       13.300135000     -3.552273000      0.355390000
F       13.528752000     -2.557852000     -1.747885000
B        6.136198000     -5.229628000      0.145614000
F        5.140212000     -6.145085000     -0.234050000
F        5.658502000     -3.859871000     -0.173032000
F        6.391174000     -5.262400000      1.567482000
B       -1.568171000     -5.334889000     -0.130593000
F       -2.602327000     -6.166042000     -0.605797000
F       -1.382418000     -5.463799000      1.294948000
F       -0.318144000     -5.535519000     -0.809099000
B      -10.530725000     -5.154616000      0.209852000
F      -10.649042000     -6.305582000     -0.571173000
F      -11.742013000     -4.318193000      0.098003000
F      -10.338543000     -5.442271000      1.610878000
B      -14.276730000      3.001547000      0.553144000
F      -15.295461000      3.881453000      0.884461000
F      -13.300135000      3.552273000     -0.355390000
F      -13.528752000      2.557852000      1.747885000

### LHLHL_Frequenzen.csv:
frequencies [1/cm]
6.7804
7.3461
10.2924
10.3923
13.7636
14.1116
17.7185
19.694
20.3739
21.976
22.7108
23.4045
24.1426
25.7462
27.9254
30.0777
30.2529
32.4409
33.3544
33.8401
35.8322
37.9454
38.2829
39.9161
40.7369
41.4856
42.696
45.4106
46.3925
50.9058
53.0185
53.7772
56.0233
57.2903
58.8988
59.761
61.6396
63.3231
64.25
67.4272
67.6061
68.9789
72.1544
72.5632
75.4072
75.516
76.0893
77.3368
78.6513
79.933
80.3253
81.631
82.8756
83.5226
87.8641
89.6882
90.1951
92.4508
94.1993
95.0038
96.1495
97.5181
99.6038
100.2227
101.9753
102.9585
103.6043
105.7948
106.2482
107.2755
107.4698
110.7269
111.7022
112.9212
114.9491
116.7211
120.5188
121.8988
123.737
127.4705
128.2557
132.1472
134.3618
136.2208
137.3463
140.2046
141.0468
141.0512
143.9022
144.4078
146.5917
150.5084
151.1349
151.6895
153.2567
155.165
156.8742
157.0321
159.9675
162.4424
162.5274
164.4326
164.5814
165.9755
170.1739
178.2922
178.7154
180.9478
181.2333
183.9459
184.2362
185.3769
187.5627
189.8242
192.0248
192.3745
193.8082
194.4706
196.4659
197.3166
200.304
202.2449
202.9987
208.7273
208.7491
212.3692
217.4564
217.789
219.5894
220.6999
221.3719
221.7228
226.3332
229.7285
230.0096
231.4031
237.0415
238.2666
241.4229
242.989
245.5426
246.6061
247.7451
247.7469
251.4534
253.2627
255.9835
257.6441
258.3282
258.9681
261.1762
262.0142
264.1113
266.5459
270.9639
273.4971
273.9814
276.6202
278.3508
278.4358
280.1687
283.9586
284.4336
287.1114
287.6158
289.6033
295.0844
295.7014
300.4801
300.9367
303.3389
316.1986
316.3502
318.2033
321.0571
321.4234
322.6394
325.5426
327.7702
330.1104
331.3293
331.3738
332.2794
332.495
333.5593
334.1404
335.2678
335.297
337.595
338.9984
343.8785
343.9009
348.9992
349.0382
369.0213
369.0229
385.2663
385.2826
403.7016
403.7025
412.2004
412.4398
412.5337
413.841
413.9249
414.7033
428.9414
430.2485
431.6656
472.0052
472.0257
480.4047
480.412
482.4822
482.5282
482.8217
482.8388
483.905
483.9493
487.1356
487.1491
488.6091
488.6552
489.2742
489.2805
490.4877
490.5789
492.6527
492.6588
493.3564
493.3689
493.839
493.8765
504.1533
504.1537
615.5032
615.5593
628.378
628.9712
629.3507
629.671
630.615
630.7232
643.7309
643.7446
645.8984
646.0062
651.4418
652.2666
657.4158
657.5131
661.3825
662.3719
663.9139
668.2991
668.9375
669.8572
671.5743
672.1356
672.9149
674.873
675.5671
675.591
678.3404
679.5362
679.6602
681.7551
682.4304
682.5663
683.6158
683.7194
684.2068
684.7929
684.8419
685.3213
686.4222
686.8158
690.1704
690.8783
696.4181
696.4716
699.9135
700.2166
703.2425
703.2438
706.1515
706.188
706.5288
706.6822
711.1762
711.1942
752.818
752.8963
804.8111
804.8806
808.4965
808.6043
810.0998
810.6629
820.0614
820.0957
849.9289
850.1041
852.5382
852.6824
858.507
858.524
864.7334
864.9826
867.4482
867.6851
870.7439
870.9783
874.046
874.1837
874.7611
874.7651
877.293
877.952
880.3188
880.3849
883.5093
883.594
887.712
887.7222
889.1135
889.1873
893.8165
893.9072
895.1601
895.3489
900.6497
901.4129
908.3076
908.8782
927.0192
927.1493
937.0645
937.4303
943.5655
943.5892
947.239
947.7477
948.6927
948.7253
949.1059
949.158
949.5328
949.7625
954.1437
954.8547
956.2907
956.856
959.6286
960.7929
962.5034
962.7778
963.2211
963.2674
963.8196
963.9597
967.0941
967.3977
976.1395
976.2198
993.2201
993.28
994.6834
994.7236
997.1914
997.4558
998.0823
999.1114
1001.1054
1001.2396
1002.6229
1003.8031
1004.6378
1004.7096
1007.6426
1007.6631
1025.001
1025.0203
1032.2346
1032.3074
1033.346
1033.7629
1034.8713
1034.885
1038.4807
1039.3686
1039.9922
1040.987
1041.1011
1041.4048
1043.0957
1043.128
1045.7263
1047.8358
1048.1295
1049.6427
1052.5547
1052.646
1072.4264
1072.9785
1073.2733
1074.9999
1079.4504
1079.489
1118.5311
1119.0743
1126.4606
1126.7604
1132.5073
1132.6077
1134.8597
1134.898
1137.4404
1137.5259
1140.3878
1140.7574
1146.0889
1146.0935
1147.7771
1147.9783
1149.8083
1150.4392
1159.5955
1159.9014
1160.9621
1160.9705
1162.3588
1162.5003
1163.6549
1163.8104
1166.4223
1166.8111
1172.108
1172.2299
1174.6896
1175.9835
1176.5448
1177.426
1179.5619
1179.9239
1184.5508
1184.6983
1186.2632
1187.9486
1189.557
1189.604
1202.9688
1203.2152
1212.1177
1214.2067
1214.7773
1214.9168
1219.4015
1219.4231
1247.439
1247.476
1249.5021
1250.3907
1252.0851
1252.2665
1252.289
1252.8329
1252.9989
1254.401
1255.5547
1255.6672
1279.3581
1280.0594
1280.4552
1280.5793
1282.0723
1282.1033
1294.92
1294.9685
1295.5468
1297.0983
1298.8069
1298.8125
1299.5201
1299.5438
1300.6526
1302.7659
1303.79
1303.9273
1344.8983
1345.0462
1345.458
1346.0143
1346.7418
1346.8226
1391.574
1391.9034
1393.9157
1394.1285
1396.2594
1396.2723
1411.5382
1411.904
1413.1706
1413.1884
1413.8132
1413.965
1449.1443
1449.1511
1449.4768
1449.769
1450.5038
1450.5318
1496.4722
1497.5067
1499.8265
1499.8445
1504.5431
1504.562
1513.7
1513.7092
1515.6161
1515.7803
1517.1163
1517.8153
1518.032
1518.2324
1519.2718
1520.5303
1521.146
1521.2437
1522.5704
1523.3115
1525.2295
1525.244
1527.4108
1527.4141
1659.7152
1659.7194
1671.5279
1671.6147
1681.8148
1681.8167
3244.7266
3244.9868
3257.8543
3257.9273
3284.0412
3284.0585
3284.7141
3284.8275
3287.4222
3287.4268
3288.1598
3288.18
3290.5194
3290.5591
3297.1111
3297.1115
3298.7243
3298.7935
3299.1935
3299.2023
3325.1736
3325.243
3325.932
3325.954
3334.567
3334.6551
3334.962
3335.0859
3341.8937
3341.8964
3342.7956
3342.7963
3348.4876
3348.5951
3349.9541
3349.9567
3412.4194
3412.4706
3419.206
3419.2069
3440.0512
3440.1565
3599.3255
3599.3449
3604.5422
3604.5529
3608.9739
3609.0826
3610.8742
3611.7892
3621.0821
3621.1032
3651.8389
3651.8558
3800.3107
3800.3114
3806.2025
3806.2025
3814.6219
3814.6239

### LHLLL.xyz:
203
Geometry extracted from LHLLL.log
Fe       3.745652000     -0.025654000     -0.012956000
Fe      -3.784281000      0.081176000      0.079015000
Fe      -0.073364000      0.073912000      0.076696000
N       -1.206620000      1.317861000     -0.960767000
N       -2.626373000      1.294561000     -0.983292000
N       -1.920483000      2.966135000     -2.269264000
C       -3.023272000      2.301245000     -1.775646000
C       -0.815104000      2.338651000     -1.734707000
H       -4.051334000      2.549724000     -1.989907000
H        0.207874000      2.635048000     -1.907498000
N       -1.221940000      0.361328000      1.671001000
N       -2.630521000      0.362208000      1.673296000
N       -1.921012000      0.734210000      3.817485000
C       -2.995789000      0.589445000      2.973137000
C       -0.850023000      0.586590000      2.968766000
H       -4.030700000      0.648319000      3.286878000
H        0.187084000      0.645654000      3.274633000
N       -1.234082000     -1.429575000     -0.500430000
N       -2.656765000     -1.474205000     -0.451104000
N       -1.898270000     -3.451561000     -1.124745000
C       -3.029498000     -2.709836000     -0.835402000
C       -0.809549000     -2.630057000     -0.921597000
H       -4.045871000     -3.086449000     -0.868810000
H        0.223238000     -2.922764000     -1.043276000
Fe      -7.490175000      0.157915000      0.045050000
N       -6.330699000      1.673655000      0.578082000
N       -4.905824000      1.641749000      0.619582000
N       -5.598316000      3.638527000      1.300762000
C       -4.492981000      2.839186000      1.064443000
C       -6.722104000      2.887933000      0.996753000
H       -3.464337000      3.160838000      1.166964000
H       -7.745831000      3.242253000      1.048985000
N       -6.371040000     -1.080738000      1.119721000
N       -4.951693000     -1.113464000      1.138593000
N       -5.717253000     -2.732098000      2.455229000
C       -4.590725000     -2.121416000      1.946203000
C       -6.799688000     -2.071279000      1.914621000
F       -7.361897000     -5.486038000     -0.613089000
F        7.370451000      5.390332000      0.634577000
H       -3.573315000     -2.410993000      2.159338000
H       -7.833339000     -2.320893000      2.100320000
N       -6.336878000     -0.174211000     -1.537349000
N       -4.928664000     -0.201812000     -1.519021000
N       -5.613933000     -0.604967000     -3.664960000
C       -4.549084000     -0.463215000     -2.808332000
C       -6.694823000     -0.420248000     -2.835106000
H       -3.510922000     -0.550481000     -3.104377000
H       -7.728737000     -0.469415000     -3.153819000
Fe     -11.245739000      0.221991000      0.181778000
N       -8.647410000     -1.397489000     -0.483409000
N      -10.065968000     -1.522830000     -0.343050000
N       -9.224189000     -3.494462000     -0.941087000
C      -10.376818000     -2.801661000     -0.619899000
C       -8.178661000     -2.598096000     -0.854626000
H      -11.373593000     -3.227981000     -0.567074000
H       -7.141118000     -2.851789000     -1.012302000
N       -8.585949000      1.391147000     -1.056559000
N      -10.004125000      1.387478000     -1.110576000
N       -9.249917000      3.004947000     -2.434865000
C      -10.371689000      2.372940000     -1.935770000
C       -8.162372000      2.378406000     -1.858620000
H      -11.389885000      2.662469000     -2.151257000
H       -7.130212000      2.644219000     -2.027424000
N       -8.576518000      0.489486000      1.695778000
N       -9.980438000      0.524832000      1.805108000
N       -9.110451000      0.923183000      3.882389000
C      -10.246384000      0.788495000      3.121262000
C       -8.109442000      0.732258000      2.960230000
H      -11.256182000      0.882553000      3.504026000
H       -7.052802000      0.767613000      3.195702000
O      -12.643765000     -0.040951000     -1.386099000
H      -12.904570000     -0.931812000     -1.753858000
H      -13.419470000      0.554413000     -1.332071000
O      -12.465312000      1.951834000      0.579935000
H      -13.127949000      1.893581000      1.297003000
H      -12.137611000      2.885144000      0.442843000
O      -12.672157000     -0.780933000      1.496173000
H      -13.522390000     -1.087258000      1.071949000
H      -12.371508000     -1.448736000      2.145678000
N        1.014500000     -1.204619000      1.145616000
N        2.431494000     -1.246319000      1.209516000
N        1.616814000     -2.926443000      2.420587000
C        2.759917000     -2.298027000      1.969603000
C        0.555158000     -2.229182000      1.879468000
F        1.824730000     -3.882083000     -0.340628000
F       -1.954186000      4.089947000      0.423681000
H        3.771082000     -2.611472000      2.187474000
H       -0.484242000     -2.481287000      2.021378000
N        1.033451000     -0.226200000     -1.565063000
N        2.437970000     -0.322554000     -1.639449000
N        1.603111000     -0.630996000     -3.748131000
C        2.723244000     -0.563858000     -2.956669000
C        0.587194000     -0.418637000     -2.845122000
H        3.737333000     -0.687053000     -3.319169000
H       -0.463996000     -0.410977000     -3.104717000
N        1.085134000      1.609344000      0.640527000
N        2.506751000      1.696456000      0.531732000
N        1.713192000      3.672876000      1.177560000
C        2.852808000      2.954217000      0.860879000
C        0.642490000      2.811772000      1.040358000
H        3.866626000      3.347111000      0.849688000
H       -0.391250000      3.087829000      1.185953000
Fe       7.555149000     -0.214802000     -0.099394000
N        6.388572000     -1.753987000     -0.616342000
N        4.961287000     -1.769893000     -0.586446000
N        5.687516000     -3.758844000     -1.266416000
C        4.568760000     -2.989611000     -0.984085000
C        6.799281000     -2.964270000     -1.031431000
H        3.539369000     -3.332826000     -1.034880000
H        7.828364000     -3.291869000     -1.123239000
N        6.476900000      1.062292000     -1.199600000
N        5.062234000      1.169197000     -1.236848000
N        5.927872000      2.783187000     -2.499477000
C        4.766548000      2.219666000     -2.012193000
C        6.968115000      2.048432000     -1.966674000
H        3.768122000      2.581195000     -2.213886000
H        8.016127000      2.240917000     -2.142407000
N        6.456722000      0.146568000      1.537474000
N        5.050800000      0.237453000      1.611869000
N        5.887704000      0.602726000      3.710397000
C        4.766832000      0.511527000      2.923450000
C        6.904352000      0.372421000      2.810867000
H        3.752749000      0.644206000      3.283058000
H        7.956771000      0.376747000      3.066038000
Fe      11.310755000     -0.288939000     -0.250231000
N        8.724929000      1.337740000      0.422903000
N       10.143096000      1.464990000      0.286531000
N        9.298118000      3.430452000      0.902167000
C       10.452636000      2.740925000      0.578178000
C        8.253169000      2.534859000      0.803761000
H       11.449486000      3.166139000      0.536259000
H        7.214186000      2.785423000      0.961813000
N        8.652071000     -1.455586000      0.995933000
N       10.070357000     -1.448609000      1.050216000
N        9.319036000     -3.070310000      2.371325000
C       10.439631000     -2.434982000      1.873944000
C        8.230242000     -2.445300000      1.795928000
F      -14.654155000     -1.744309000      0.037366000
F       14.742217000      1.644077000     -0.139566000
H       11.458198000     -2.723482000      2.089072000
H        7.198107000     -2.712090000      1.964792000
N        8.630885000     -0.565022000     -1.750725000
N       10.034879000     -0.589451000     -1.864808000
N        9.159987000     -0.994525000     -3.938787000
C       10.297864000     -0.851340000     -3.182128000
C        8.160541000     -0.810772000     -3.012926000
F       -9.202007000      4.267046000      0.240640000
F        9.270646000     -4.365599000     -0.286113000
H       11.307220000     -0.935575000     -3.568217000
H        7.103018000     -0.851336000     -3.242989000
O       12.716653000     -0.013626000      1.310167000
H       12.980419000      0.883271000      1.659717000
H       13.492013000     -0.609934000      1.261153000
O       12.522164000     -2.024914000     -0.645164000
H       13.174073000     -1.975183000     -1.372707000
H       12.195569000     -2.956896000     -0.495821000
O       12.732921000      0.696184000     -1.582271000
H       13.597137000      0.973238000     -1.167957000
H       12.431110000      1.401765000     -2.190554000
H        9.334591000     -3.991408000      2.810312000
H        9.162515000      4.428791000      1.075151000
H       -9.262798000      3.924439000     -2.876824000
H       -9.087808000     -4.496734000     -1.092268000
H        6.020802000      3.722616000     -2.889286000
H        5.692670000     -4.731540000     -1.568306000
H       -5.582967000      4.606723000      1.616068000
H       -5.771830000     -3.658134000      2.881162000
H       -1.903314000      3.903518000     -2.673322000
H       -1.827130000     -4.446166000     -1.346303000
H        1.616596000      4.673664000      1.361199000
H        1.556420000     -3.876858000      2.788777000
B       -6.188782000     -5.279374000      0.195823000
F       -5.212077000     -6.267902000      0.011475000
F       -5.620745000     -3.964713000     -0.206322000
F       -6.576006000     -5.148694000      1.583568000
B        1.364521000     -5.272992000     -0.080821000
F        2.360313000     -6.152277000     -0.546375000
F        1.164901000     -5.384505000      1.344600000
F        0.108849000     -5.419004000     -0.764071000
B       10.383100000     -5.211605000      0.136309000
F       10.477652000     -6.358790000     -0.653458000
F       11.601822000     -4.387801000      0.012751000
F       10.207189000     -5.506073000      1.538102000
B       14.245936000      2.883487000      0.479092000
F       15.274748000      3.755810000      0.798939000
F       13.267582000      3.439418000     -0.425131000
F       13.502041000      2.452569000      1.681313000
B        6.129806000      5.229179000     -0.079566000
F        5.147698000      6.155250000      0.309472000
F        5.634291000      3.863549000      0.231321000
F        6.381777000      5.267428000     -1.501571000
B       -1.470267000      5.450229000      0.061274000
F       -2.465575000      6.378421000      0.410399000
F       -1.222613000      5.429091000     -1.362826000
F       -0.235580000      5.643475000      0.769286000
B      -10.307521000      5.129284000     -0.171846000
F      -10.387119000      6.268985000      0.630120000
F      -11.533332000      4.316736000     -0.053188000
F      -10.130130000      5.434906000     -1.570349000
B      -14.175458000     -2.962821000     -0.636739000
F      -15.217717000     -3.807223000     -0.986391000
F      -13.200205000     -3.567264000      0.237801000
F      -13.434173000     -2.489551000     -1.823500000

### LHLLL_Frequenzen.csv:
frequencies [1/cm]
7.6595
8.1242
11.0567
12.3621
13.5311
14.7759
16.3444
17.6706
19.9743
20.6626
23.0468
23.2425
24.4011
26.5656
28.9037
30.7751
31.5419
32.732
34.0651
35.4065
37.6939
38.5657
39.8789
41.0172
42.2059
43.1416
45.2222
47.2443
49.1238
52.8782
53.9423
54.9229
56.6306
59.0045
60.8152
61.2003
63.4514
64.6888
66.4132
69.4179
70.0832
72.7075
74.2417
75.169
76.9346
77.433
78.1479
79.362
81.3772
81.7301
83.1812
84.6067
84.9485
89.1279
90.437
91.6993
94.7455
95.3943
97.2887
97.6238
99.5135
101.1698
102.1489
102.8044
104.1932
105.2842
106.5171
106.8521
109.0131
111.0723
112.0346
113.4486
115.3526
116.3348
117.8833
120.771
124.191
126.3299
128.879
129.5662
135.9508
137.2662
140.0404
140.9633
143.6247
145.5322
148.0334
152.4576
152.8157
154.3617
155.5441
157.1916
157.8299
159.5129
162.3602
163.7203
164.6707
166.2829
167.6423
172.2396
173.2327
178.4687
180.945
181.6116
183.72
183.8332
185.0797
187.3534
191.2682
191.668
193.1681
193.8423
196.7621
197.477
198.7853
201.5616
202.9848
205.5689
209.1953
210.7718
213.5707
214.6753
217.5598
219.2652
220.2528
221.6271
222.1239
223.7168
226.6166
229.9303
230.9207
234.3461
236.7601
239.3121
241.1994
242.6444
243.3422
245.1011
245.7114
247.3696
251.1293
251.5825
258.0545
259.1666
261.4692
264.8906
265.703
268.5099
273.7266
274.8868
276.9741
278.0726
279.3088
282.8137
284.125
287.063
287.622
289.2656
293.6825
295.9488
299.8001
300.8695
303.3194
305.1812
306.5423
308.4537
309.3119
313.5855
315.9105
317.7273
318.4899
321.095
321.5252
322.725
324.6491
327.7888
330.9865
331.2201
331.4519
332.4834
333.1572
333.7936
334.5042
335.2044
336.6414
336.8887
342.3884
343.5419
343.9337
348.2884
351.8522
368.3401
370.3405
384.6092
385.8157
400.8999
402.9192
404.916
406.5403
408.8376
412.3736
413.9664
422.3022
422.8505
430.164
436.869
443.0646
447.0104
466.9342
470.396
472.3623
480.4811
480.5027
482.1801
482.6534
482.7266
483.5097
483.9432
484.3524
486.9598
487.0857
487.3243
487.8581
488.6701
489.1515
489.2641
489.8309
492.476
493.0452
493.3308
493.7333
494.3183
495.2198
504.1662
504.2581
615.2103
616.8833
628.9198
629.4815
629.8607
630.6195
632.277
635.4269
643.7047
644.455
645.7237
645.9422
651.5708
652.5341
656.3666
657.1526
661.2615
662.6831
665.3243
668.7359
669.6235
671.9009
673.6159
674.9279
675.5781
676.5738
677.3406
678.8224
679.623
681.06
682.0452
682.4691
682.6822
683.4829
683.748
684.4132
684.8677
686.6118
687.4291
687.6489
688.7188
690.2858
694.1053
695.9726
696.4627
698.007
698.9345
700.4824
703.0355
703.5379
705.6097
706.0128
706.0386
706.4494
711.222
711.3637
749.0213
751.9278
804.2239
804.8091
807.1775
808.0546
809.8432
812.2058
819.2035
819.6468
840.2191
843.675
846.995
849.588
851.8343
855.3431
856.3232
859.0826
862.5037
864.1617
866.4461
868.477
868.6842
869.4641
872.163
874.3843
874.9359
875.2784
875.4705
880.2385
881.007
882.1966
884.253
887.1294
887.3593
888.3825
888.9546
893.6437
894.4747
894.8611
899.3717
900.3951
907.2426
908.0544
919.6601
926.7097
927.3297
933.1425
939.6411
943.9571
945.7675
946.8849
947.8398
948.2194
948.7468
949.0514
949.3693
949.7242
952.9814
954.2955
956.5506
957.2457
959.2511
959.4987
960.7528
961.1563
961.6625
962.5292
962.7698
963.2501
963.8885
966.5497
971.6377
976.877
993.226
994.1636
994.5284
995.0279
997.5017
998.8087
1000.872
1001.9507
1003.4992
1004.6754
1006.999
1007.706
1007.9723
1009.5101
1013.3696
1015.3592
1023.0471
1024.8503
1030.231
1033.3027
1034.6055
1034.8153
1035.2408
1037.3391
1040.3438
1041.6089
1042.7721
1043.2309
1043.5785
1044.3736
1045.7353
1047.9518
1048.428
1051.2484
1052.6375
1053.4774
1055.8407
1057.9279
1073.0318
1074.8133
1079.4781
1079.7222
1082.3014
1084.529
1122.4059
1127.3854
1129.5091
1132.3058
1132.4814
1133.9242
1135.5688
1137.4877
1139.0276
1140.9154
1141.423
1145.0289
1146.3813
1148.0808
1149.2081
1150.4483
1155.3352
1159.459
1160.1366
1160.4428
1161.7989
1161.9015
1162.6352
1163.2907
1163.9093
1164.3454
1168.2747
1171.1351
1172.329
1175.0329
1175.6503
1176.3907
1178.2488
1179.621
1183.7076
1184.6664
1185.5263
1186.6565
1188.2084
1189.2311
1191.3347
1193.0739
1203.04
1203.5526
1212.1344
1214.8577
1217.0501
1218.959
1219.4248
1220.0995
1247.5415
1248.5771
1250.8842
1252.2239
1252.3766
1252.5522
1252.9817
1254.0615
1254.3581
1255.6874
1257.7037
1260.0945
1279.8618
1280.3663
1281.8548
1282.0935
1283.8892
1284.3682
1294.7501
1296.1564
1298.6501
1298.7357
1299.5178
1300.2406
1301.6267
1302.2762
1303.4592
1303.8533
1305.2372
1308.9201
1344.7246
1345.629
1346.4653
1346.7594
1357.776
1358.5789
1391.6824
1395.3439
1396.2486
1398.125
1409.5889
1410.9004
1411.5606
1413.2549
1413.4745
1413.9387
1429.0711
1430.2739
1448.6499
1448.8421
1449.3817
1449.6958
1450.5358
1450.5922
1498.0523
1499.7644
1501.1195
1504.4997
1507.4971
1513.1738
1513.7488
1514.7819
1515.622
1517.1492
1517.8214
1519.2532
1519.7313
1519.8945
1521.1482
1522.1618
1523.6542
1524.9602
1525.2835
1525.5124
1525.8991
1527.5195
1527.6964
1529.5325
1657.7475
1660.4611
1671.0496
1671.9365
1679.7334
1684.1229
3243.0724
3255.1975
3272.0777
3275.4599
3278.6593
3283.9969
3284.8898
3286.3485
3287.9816
3288.8717
3289.1833
3289.216
3294.198
3295.1812
3295.5655
3297.2096
3297.379
3298.7417
3298.7907
3299.1899
3321.2256
3325.5509
3330.5682
3333.9959
3334.9406
3334.9549
3341.9797
3342.361
3342.736
3344.7494
3346.632
3349.9615
3351.1367
3351.4654
3352.8166
3353.9971
3411.2995
3413.2476
3416.1064
3421.3658
3433.0698
3444.6194
3590.3898
3599.0847
3605.996
3606.9898
3610.7672
3612.1839
3614.4438
3616.7119
3620.1243
3623.384
3652.0435
3653.762
3800.0367
3800.1168
3803.8884
3808.0251
3814.5017
3815.3715

### LLHLL.xyz:
203
Geometry extracted from LLHLL.log
Fe      -3.821786000      0.008465000      0.009883000
Fe       3.821786000     -0.008465000     -0.009883000
Fe       0.000000000      0.000000000      0.000000000
N        1.280880000     -1.327685000     -1.124200000
N        2.698764000     -1.247490000     -1.110475000
N        2.093502000     -2.985800000     -2.362614000
C        3.157215000     -2.259091000     -1.865014000
C        0.951974000     -2.387880000     -1.868676000
H        4.199010000     -2.467584000     -2.055280000
H       -0.052715000     -2.745434000     -2.041368000
N        1.264535000     -0.262428000      1.668605000
N        2.673635000     -0.272686000      1.611595000
N        2.047229000     -0.636051000      3.786834000
C        3.087666000     -0.499428000      2.896743000
C        0.945559000     -0.483860000      2.981806000
H        4.133058000     -0.565198000      3.171327000
H       -0.079660000     -0.536502000      3.329842000
N        1.314934000      1.585866000     -0.659278000
N        2.738155000      1.590219000     -0.570663000
N        2.047586000      3.612598000     -1.192673000
C        3.153007000      2.828029000     -0.903186000
C        0.933424000      2.811508000     -1.039725000
H        4.178307000      3.181950000     -0.903748000
H       -0.091047000      3.131139000     -1.172882000
Fe       7.525298000     -0.169565000      0.030671000
N        6.323913000     -1.660512000      0.543620000
N        4.901015000     -1.590842000      0.558911000
N        5.525493000     -3.604330000      1.254623000
C        4.446418000     -2.776613000      0.996584000
C        6.674990000     -2.884467000      0.971287000
H        3.405600000     -3.066492000      1.086733000
H        7.687894000     -3.265606000      1.043560000
N        6.411938000      1.097781000      1.080579000
N        4.993921000      1.169450000      1.065873000
N        5.771559000      2.766798000      2.400691000
C        4.641018000      2.186610000      1.865627000
C        6.848317000      2.076918000      1.885625000
F        7.553861000      5.494986000     -0.622381000
F       -7.553861000     -5.494986000      0.622381000
H        3.626338000      2.501272000      2.056870000
H        7.883675000      2.298468000      2.095855000
N        6.409677000      0.186059000     -1.574799000
N        5.002417000      0.253593000     -1.583061000
N        5.738291000      0.641820000     -3.714408000
C        4.653920000      0.528410000     -2.877815000
C        6.798135000      0.425010000     -2.865219000
H        3.623484000      0.643661000     -3.190691000
H        7.838802000      0.446656000     -3.164539000
Fe      11.275191000     -0.313066000      0.243057000
N        8.726365000      1.360736000     -0.476194000
N       10.144031000      1.456080000     -0.305951000
N        9.357194000      3.445308000     -0.920223000
C       10.487727000      2.728076000     -0.575155000
C        8.291349000      2.571157000     -0.856528000
H       11.492139000      3.132632000     -0.501505000
H        7.263113000      2.847493000     -1.035581000
N        8.616418000     -1.426923000     -1.047512000
N       10.035209000     -1.450691000     -1.074955000
N        9.275073000     -3.054413000     -2.412532000
C       10.399205000     -2.443504000     -1.892827000
C        8.189276000     -2.406598000     -1.856729000
H       11.415570000     -2.752412000     -2.089156000
H        7.155713000     -2.653331000     -2.044150000
N        8.571146000     -0.521901000      1.703115000
N        9.971594000     -0.587004000      1.840298000
N        9.052528000     -0.964137000      3.900235000
C       10.205860000     -0.854607000      3.161684000
C        8.074204000     -0.753194000      2.958314000
H       11.205732000     -0.968979000      3.564449000
H        7.012698000     -0.765812000      3.173250000
O       12.708633000     -0.080741000     -1.297972000
H       12.993885000      0.805026000     -1.659614000
H       13.472426000     -0.689568000     -1.226311000
O       12.448985000     -2.069539000      0.664450000
H       13.096226000     -2.026776000      1.396540000
H       12.103508000     -2.995105000      0.519175000
O       12.697503000      0.657930000      1.585271000
H       13.563849000      0.940458000      1.177821000
H       12.399515000      1.338808000      2.222400000
N       -1.280880000      1.327685000      1.124200000
N       -2.698764000      1.247490000      1.110475000
N       -2.093502000      2.985800000      2.362614000
C       -3.157215000      2.259091000      1.865014000
C       -0.951974000      2.387880000      1.868676000
F       -1.792645000      3.906288000     -0.455601000
F        1.792645000     -3.906288000      0.455601000
H       -4.199010000      2.467584000      2.055280000
H        0.052715000      2.745434000      2.041368000
N       -1.264535000      0.262428000     -1.668605000
N       -2.673635000      0.272686000     -1.611595000
N       -2.047229000      0.636051000     -3.786834000
C       -3.087666000      0.499428000     -2.896743000
C       -0.945559000      0.483860000     -2.981806000
H       -4.133058000      0.565198000     -3.171327000
H        0.079660000      0.536502000     -3.329842000
N       -1.314934000     -1.585866000      0.659278000
N       -2.738155000     -1.590219000      0.570663000
N       -2.047586000     -3.612598000      1.192673000
C       -3.153007000     -2.828029000      0.903186000
C       -0.933424000     -2.811508000      1.039725000
H       -4.178307000     -3.181950000      0.903748000
H        0.091047000     -3.131139000      1.172882000
Fe      -7.525298000      0.169565000     -0.030671000
N       -6.323913000      1.660512000     -0.543620000
N       -4.901015000      1.590842000     -0.558911000
N       -5.525493000      3.604330000     -1.254623000
C       -4.446418000      2.776613000     -0.996584000
C       -6.674990000      2.884467000     -0.971287000
H       -3.405600000      3.066492000     -1.086733000
H       -7.687894000      3.265606000     -1.043560000
N       -6.411938000     -1.097781000     -1.080579000
N       -4.993921000     -1.169450000     -1.065873000
N       -5.771559000     -2.766798000     -2.400691000
C       -4.641018000     -2.186610000     -1.865627000
C       -6.848317000     -2.076918000     -1.885625000
H       -3.626338000     -2.501272000     -2.056870000
H       -7.883675000     -2.298468000     -2.095855000
N       -6.409677000     -0.186059000      1.574799000
N       -5.002417000     -0.253593000      1.583061000
N       -5.738291000     -0.641820000      3.714408000
C       -4.653920000     -0.528410000      2.877815000
C       -6.798135000     -0.425010000      2.865219000
H       -3.623484000     -0.643661000      3.190691000
H       -7.838802000     -0.446656000      3.164539000
Fe     -11.275191000      0.313066000     -0.243057000
N       -8.726365000     -1.360736000      0.476194000
N      -10.144031000     -1.456080000      0.305951000
N       -9.357194000     -3.445308000      0.920223000
C      -10.487727000     -2.728076000      0.575155000
C       -8.291349000     -2.571157000      0.856528000
H      -11.492139000     -3.132632000      0.501505000
H       -7.263113000     -2.847493000      1.035581000
N       -8.616418000      1.426923000      1.047512000
N      -10.035209000      1.450691000      1.074955000
N       -9.275073000      3.054413000      2.412532000
C      -10.399205000      2.443504000      1.892827000
C       -8.189276000      2.406598000      1.856729000
F       14.730544000      1.569546000      0.161818000
F      -14.730544000     -1.569546000     -0.161818000
H      -11.415570000      2.752412000      2.089156000
H       -7.155713000      2.653331000      2.044150000
N       -8.571146000      0.521901000     -1.703115000
N       -9.971594000      0.587004000     -1.840298000
N       -9.052528000      0.964137000     -3.900235000
C      -10.205860000      0.854607000     -3.161684000
C       -8.074204000      0.753194000     -2.958314000
F        9.140739000     -4.317172000      0.257755000
F       -9.140739000      4.317172000     -0.257755000
H      -11.205732000      0.968979000     -3.564449000
H       -7.012698000      0.765812000     -3.173250000
O      -12.708633000      0.080741000      1.297972000
H      -12.993885000     -0.805026000      1.659614000
H      -13.472426000      0.689568000      1.226311000
O      -12.448985000      2.069539000     -0.664450000
H      -13.096226000      2.026776000     -1.396540000
H      -12.103508000      2.995105000     -0.519175000
O      -12.697503000     -0.657930000     -1.585271000
H      -13.563849000     -0.940458000     -1.177821000
H      -12.399515000     -1.338808000     -2.222400000
H       -9.278859000      3.975173000      2.851712000
H       -9.244799000     -4.450864000      1.071259000
H        9.278859000     -3.975173000     -2.851712000
H        9.244799000      4.450864000     -1.071259000
H       -5.840646000     -3.689531000     -2.831583000
H       -5.476140000      4.570276000     -1.573724000
H        5.476140000     -4.570276000      1.573724000
H        5.840646000      3.689531000      2.831583000
H        2.121764000     -3.924053000     -2.761173000
H        2.016615000      4.613792000     -1.389611000
H       -2.016615000     -4.613792000      1.389611000
H       -2.121764000      3.924053000      2.761173000
B        6.362246000      5.311105000      0.164628000
F        5.411507000      6.322959000     -0.031979000
F        5.770836000      4.012758000     -0.255376000
F        6.720805000      5.163889000      1.557939000
B       -1.392198000      5.300493000     -0.118836000
F       -2.409951000      6.163442000     -0.569917000
F       -1.240656000      5.351048000      1.316657000
F       -0.124686000      5.522863000     -0.754519000
B      -10.236135000      5.201357000      0.134315000
F      -10.279508000      6.341830000     -0.669250000
F      -11.475194000      4.412597000     -0.005601000
F      -10.077934000      5.505011000      1.535905000
B      -14.288253000     -2.802110000      0.509350000
F      -15.352972000     -3.627671000      0.835576000
F      -13.312209000     -3.419309000     -0.355605000
F      -13.555796000     -2.354398000      1.711461000
B       -6.362246000     -5.311105000     -0.164628000
F       -5.411507000     -6.322959000      0.031979000
F       -5.770836000     -4.012758000      0.255376000
F       -6.720805000     -5.163889000     -1.557939000
B        1.392198000     -5.300493000      0.118836000
F        2.409951000     -6.163442000      0.569917000
F        1.240656000     -5.351048000     -1.316657000
F        0.124686000     -5.522863000      0.754519000
B       10.236135000     -5.201357000     -0.134315000
F       10.279508000     -6.341830000      0.669250000
F       11.475194000     -4.412597000      0.005601000
F       10.077934000     -5.505011000     -1.535905000
B       14.288253000      2.802110000     -0.509350000
F       15.352972000      3.627671000     -0.835576000
F       13.312209000      3.419309000      0.355605000
F       13.555796000      2.354398000     -1.711461000

### LLHLL_Frequenzen.csv:
frequencies [1/cm]
7.4213
8.1753
10.7703
11.2734
12.4531
13.1537
13.987
14.0927
16.9615
18.3926
19.7804
21.787
22.7054
26.5065
28.8166
30.5751
30.6269
32.8836
34.1012
36.5609
36.607
37.6656
38.6632
40.3557
41.7213
45.1968
45.6845
48.5133
48.88
52.4681
52.6132
54.1705
55.4384
58.3051
59.7365
60.2134
62.5476
64.1156
66.4551
68.2926
68.9718
72.6666
73.222
74.2606
75.7463
77.0953
77.8072
80.2243
80.7205
82.1665
83.7184
83.9288
84.8439
85.6327
91.3555
91.5364
93.8087
95.1615
96.3568
97.6884
98.0762
101.6146
101.9783
102.298
103.3716
104.7261
105.7933
107.7337
109.4834
111.4181
113.3312
114.5143
115.7813
118.1323
121.1278
121.3484
123.8745
124.4214
128.2997
130.9594
133.0602
139.3219
140.2629
141.3415
144.6277
145.6468
148.1222
150.1627
152.1725
153.6383
155.5035
155.5212
157.3407
160.1296
163.0356
163.845
166.0455
166.1414
168.2853
170.7558
172.0854
174.7573
177.8446
177.8888
182.6455
183.5473
186.2341
187.7331
190.6602
190.7517
193.4297
193.5946
197.0303
197.8733
201.2386
205.4363
206.7267
207.5688
209.0425
211.9114
213.9581
215.879
218.2969
218.5261
218.9238
220.6693
223.2616
223.4086
225.8016
230.8052
230.8362
233.5925
237.1871
237.3882
238.9349
243.1093
243.5151
245.2984
245.4519
247.6431
249.1968
251.6545
251.7581
255.2577
266.0633
267.2892
268.5708
269.8234
271.7603
274.493
277.4781
277.9532
280.15
280.9238
281.746
284.3401
285.1898
287.3661
289.353
296.1955
303.956
304.5492
304.9965
307.2297
310.0465
310.2218
311.7297
311.7548
312.7126
317.5188
317.583
321.5037
321.5835
323.9451
324.4514
329.8928
330.8257
331.3711
331.3916
331.5021
331.9122
333.9077
336.3963
336.5244
336.7645
337.4142
337.9366
343.6792
343.6968
351.1243
351.1871
369.0777
369.0813
385.5637
385.615
403.5895
403.793
406.2922
406.401
408.0749
408.6061
409.3858
410.3404
428.5149
428.5488
438.4292
439.0268
456.708
457.7695
471.8742
471.8997
480.541
480.546
481.3535
481.4018
482.571
482.6068
484.3661
484.3971
487.1305
487.1635
487.4463
487.4575
489.2054
489.2522
489.3533
489.4037
493.0639
493.0702
494.272
494.2983
494.5741
494.6197
503.9152
503.9157
615.726
615.7935
628.7676
628.7727
632.8066
633.3178
636.5127
636.8753
645.4266
645.4869
647.2961
647.3255
651.4647
651.8627
655.8216
655.9455
660.8638
662.2905
666.0691
666.9865
671.0681
671.6081
674.6931
674.7334
675.8796
676.2017
677.4416
677.6193
679.6509
679.7433
682.0665
682.1157
683.3498
683.3573
683.4971
684.219
686.628
686.7315
689.0394
689.6418
695.1186
695.8999
695.9817
696.153
697.7006
698.0324
699.7478
701.364
703.8582
703.8589
705.1448
705.2655
706.3771
706.3957
711.0825
711.1001
752.9475
753.037
794.9849
795.3399
808.0504
808.3203
811.4638
811.5594
818.1772
818.267
840.7083
840.8725
847.2801
847.3779
850.7244
850.7282
859.9325
859.9729
861.7952
861.8748
867.5361
867.6298
869.3609
869.4308
872.7682
872.8334
874.4667
874.4959
878.469
878.5448
883.1721
883.3482
887.0533
887.2514
888.9717
889.3459
890.7742
891.9878
893.4167
893.4356
899.8105
899.8723
908.5282
909.0818
929.6492
930.0553
933.3002
934.4311
937.6265
938.2986
945.5863
945.7553
948.0235
948.1996
948.3284
948.4742
949.3392
949.6225
953.2367
953.3708
958.6829
958.7372
959.6891
959.8546
960.909
961.1205
962.4972
962.5507
962.9033
963.0887
965.7514
966.1398
973.7696
973.843
994.1556
994.2111
994.8322
994.8606
997.2581
998.7782
1001.5823
1002.1363
1002.1627
1002.9394
1007.6321
1007.6586
1008.0848
1008.1399
1013.9498
1014.0525
1023.8112
1023.85
1034.3732
1034.6606
1034.7968
1035.5108
1039.0783
1039.7839
1040.2663
1041.2496
1041.7229
1042.1457
1043.6165
1043.6607
1045.8355
1046.0033
1048.4637
1049.0725
1052.7974
1052.9366
1056.7248
1056.9781
1072.3312
1073.4209
1079.4959
1079.5561
1083.0682
1083.3661
1123.4685
1123.7468
1131.3184
1131.4215
1132.5399
1133.0821
1134.1699
1134.2035
1140.5568
1140.5937
1144.2481
1144.3824
1147.697
1147.7322
1150.5088
1150.593
1157.4759
1158.044
1160.2834
1160.3816
1160.6184
1160.6722
1161.6605
1161.8174
1163.227
1163.2946
1164.501
1164.5744
1174.3915
1174.7001
1175.4732
1175.5045
1178.4309
1178.4834
1180.6402
1181.7325
1184.2377
1184.2773
1187.7581
1187.9664
1192.4728
1192.5732
1203.3624
1203.6154
1210.873
1211.2041
1217.7276
1217.7792
1220.5573
1220.6585
1247.3769
1247.7656
1251.6273
1252.0503
1252.1739
1252.2285
1252.9558
1253.0526
1254.0957
1254.1061
1259.8862
1260.0204
1279.8114
1280.181
1282.1849
1282.2117
1283.698
1283.8383
1296.689
1296.7448
1298.4815
1298.5711
1300.3193
1300.3354
1303.1343
1303.1786
1303.8635
1304.0516
1305.1872
1305.8871
1343.7679
1344.6465
1346.3815
1346.4317
1358.9459
1358.9712
1393.0463
1394.7332
1398.4592
1398.4698
1408.2979
1408.3372
1409.1901
1410.8092
1413.575
1413.5881
1428.5678
1428.6182
1448.5736
1448.793
1449.3474
1449.4527
1450.4492
1450.4923
1500.4379
1500.9269
1502.0484
1502.2034
1509.1109
1509.6543
1512.4367
1512.4491
1514.2762
1514.2884
1519.0008
1519.0697
1520.3277
1521.1923
1521.2885
1521.8628
1522.3612
1523.4996
1524.9012
1524.9435
1525.6238
1525.6609
1529.6999
1529.7084
1657.8722
1657.8768
1671.0839
1671.1789
1680.0915
1680.0932
3268.4014
3268.5156
3270.7179
3270.8186
3279.3589
3279.5492
3280.549
3280.5829
3284.8378
3284.8707
3286.3625
3286.3659
3290.0783
3290.0813
3295.4157
3295.4165
3296.9835
3296.9885
3299.1097
3299.1148
3316.1992
3316.4399
3335.1892
3335.1979
3340.2428
3340.2813
3342.5668
3342.578
3343.3827
3343.4354
3348.0432
3348.0615
3349.9289
3349.9406
3352.3746
3352.3766
3413.3175
3413.3498
3417.8054
3417.8276
3435.3932
3435.5118
3586.1063
3586.135
3615.2504
3615.2626
3624.3259
3624.3299
3626.146
3626.1911
3630.8659
3631.1685
3652.3214
3652.3372
3799.4615
3799.4644
3807.4112
3807.4188
3815.2014
3815.2051

### LLLLL.xyz:
203
Geometry extracted from LLLLL.log
Fe       3.706745000      0.053652000      0.037265000
Fe      -3.706745000     -0.053652000     -0.037265000
Fe       0.000000000      0.000000000      0.000000000
N       -1.127340000     -1.259676000      1.020529000
N       -2.547227000     -1.256184000      1.031044000
N       -1.829469000     -2.916552000      2.323878000
C       -2.937412000     -2.267183000      1.821199000
C       -0.728320000     -2.274705000      1.798027000
H       -3.963900000     -2.527671000      2.028847000
H        0.296011000     -2.561410000      1.976489000
N       -1.129359000     -0.277266000     -1.609507000
N       -2.536831000     -0.308492000     -1.622735000
N       -1.804420000     -0.648657000     -3.764170000
C       -2.888091000     -0.533188000     -2.926819000
C       -0.743297000     -0.485113000     -2.906485000
H       -3.919205000     -0.610611000     -3.248786000
H        0.296516000     -0.521609000     -3.206773000
N       -1.177892000      1.489525000      0.573661000
N       -2.601718000      1.511099000      0.512477000
N       -1.881547000      3.503892000      1.181158000
C       -2.997251000      2.742369000      0.887170000
C       -0.777737000      2.699567000      0.990303000
H       -4.019776000      3.103017000      0.910643000
H        0.247889000      3.013108000      1.116677000
Fe      -7.410314000     -0.180018000     -0.048427000
N       -6.223922000     -1.675929000     -0.578375000
N       -4.799320000     -1.626532000     -0.597119000
N       -5.456194000     -3.628083000     -1.298678000
C       -4.364215000     -2.816966000     -1.040162000
C       -6.593784000     -2.892515000     -1.009496000
H       -3.330071000     -3.125657000     -1.128396000
H       -7.611982000     -3.259324000     -1.079603000
N       -6.295938000      1.082953000     -1.099895000
N       -4.877003000      1.133360000     -1.103033000
N       -5.648152000      2.750785000     -2.417316000
C       -4.519495000      2.150795000     -1.900529000
C       -6.728246000      2.073433000     -1.892804000
F       -7.371071000      5.456611000      0.678191000
F        7.371071000     -5.456611000     -0.678191000
H       -3.503471000      2.454350000     -2.101262000
H       -7.762639000      2.312391000     -2.087845000
N       -6.280396000      0.156330000      1.550525000
N       -4.872655000      0.206916000      1.548521000
N       -5.588515000      0.586794000      3.688604000
C       -4.511890000      0.467382000      2.843333000
C       -6.656845000      0.389164000      2.845500000
H       -3.478581000      0.570043000      3.151204000
H       -7.694943000      0.420056000      3.152698000
Fe     -11.162616000     -0.296537000     -0.232780000
N       -8.596061000      1.354334000      0.477718000
N      -10.014407000      1.460750000      0.320531000
N       -9.208612000      3.438412000      0.947475000
C      -10.346958000      2.732419000      0.605146000
C       -8.149354000      2.557940000      0.865905000
H      -11.349081000      3.144633000      0.543930000
H       -7.117655000      2.824889000      1.039265000
N       -8.501884000     -1.436751000      1.030733000
N       -9.920529000     -1.453596000      1.066512000
N       -9.160378000     -3.068695000      2.390266000
C      -10.284571000     -2.449366000      1.880773000
C       -8.074587000     -2.423095000      1.831968000
H      -11.301245000     -2.754384000      2.081579000
H       -7.041004000     -2.675267000      2.012534000
N       -8.471322000     -0.514452000     -1.714823000
N       -9.873092000     -0.568788000     -1.842093000
N       -8.971750000     -0.937386000     -3.911437000
C      -10.118901000     -0.825133000     -3.163584000
C       -7.985133000     -0.740018000     -2.975263000
H      -11.122460000     -0.929549000     -3.559808000
H       -6.925263000     -0.758186000     -3.197818000
O      -12.581811000     -0.066049000      1.321505000
H      -12.858066000      0.818991000      1.691930000
H      -13.350234000     -0.669265000      1.252025000
O      -12.351453000     -2.040716000     -0.659527000
H      -13.005231000     -1.987626000     -1.385089000
H      -12.012360000     -2.970142000     -0.523771000
O      -12.587552000      0.695999000     -1.555746000
H      -13.449015000      0.980785000     -1.139457000
H      -12.289792000      1.380290000     -2.189306000
N        1.127340000      1.259676000     -1.020529000
N        2.547227000      1.256184000     -1.031044000
N        1.829469000      2.916552000     -2.323878000
C        2.937412000      2.267183000     -1.821199000
C        0.728320000      2.274705000     -1.798027000
F        1.802045000      4.048654000      0.382185000
F       -1.802045000     -4.048654000     -0.382185000
H        3.963900000      2.527671000     -2.028847000
H       -0.296011000      2.561410000     -1.976489000
N        1.129359000      0.277266000      1.609507000
N        2.536831000      0.308492000      1.622735000
N        1.804420000      0.648657000      3.764170000
C        2.888091000      0.533188000      2.926819000
C        0.743297000      0.485113000      2.906485000
H        3.919205000      0.610611000      3.248786000
H       -0.296516000      0.521609000      3.206773000
N        1.177892000     -1.489525000     -0.573661000
N        2.601718000     -1.511099000     -0.512477000
N        1.881547000     -3.503892000     -1.181158000
C        2.997251000     -2.742369000     -0.887170000
C        0.777737000     -2.699567000     -0.990303000
H        4.019776000     -3.103017000     -0.910643000
H       -0.247889000     -3.013108000     -1.116677000
Fe       7.410314000      0.180018000      0.048427000
N        6.223922000      1.675929000      0.578375000
N        4.799320000      1.626532000      0.597119000
N        5.456194000      3.628083000      1.298678000
C        4.364215000      2.816966000      1.040162000
C        6.593784000      2.892515000      1.009496000
H        3.330071000      3.125657000      1.128396000
H        7.611982000      3.259324000      1.079603000
N        6.295938000     -1.082953000      1.099895000
N        4.877003000     -1.133360000      1.103033000
N        5.648152000     -2.750785000      2.417316000
C        4.519495000     -2.150795000      1.900529000
C        6.728246000     -2.073433000      1.892804000
H        3.503471000     -2.454350000      2.101262000
H        7.762639000     -2.312391000      2.087845000
N        6.280396000     -0.156330000     -1.550525000
N        4.872655000     -0.206916000     -1.548521000
N        5.588515000     -0.586794000     -3.688604000
C        4.511890000     -0.467382000     -2.843333000
C        6.656845000     -0.389164000     -2.845500000
H        3.478581000     -0.570043000     -3.151204000
H        7.694943000     -0.420056000     -3.152698000
Fe      11.162616000      0.296537000      0.232780000
N        8.596061000     -1.354334000     -0.477718000
N       10.014407000     -1.460750000     -0.320531000
N        9.208612000     -3.438412000     -0.947475000
C       10.346958000     -2.732419000     -0.605146000
C        8.149354000     -2.557940000     -0.865905000
H       11.349081000     -3.144633000     -0.543930000
H        7.117655000     -2.824889000     -1.039265000
N        8.501884000      1.436751000     -1.030733000
N        9.920529000      1.453596000     -1.066512000
N        9.160378000      3.068695000     -2.390266000
C       10.284571000      2.449366000     -1.880773000
C        8.074587000      2.423095000     -1.831968000
F      -14.602754000      1.611270000     -0.110354000
F       14.602754000     -1.611270000      0.110354000
H       11.301245000      2.754384000     -2.081579000
H        7.041004000      2.675267000     -2.012534000
N        8.471322000      0.514452000      1.714823000
N        9.873092000      0.568788000      1.842093000
N        8.971750000      0.937386000      3.911437000
C       10.118901000      0.825133000      3.163584000
C        7.985133000      0.740018000      2.975263000
F       -9.057242000     -4.316102000     -0.290942000
F        9.057242000      4.316102000      0.290942000
H       11.122460000      0.929549000      3.559808000
H        6.925263000      0.758186000      3.197818000
O       12.581811000      0.066049000     -1.321505000
H       12.858066000     -0.818991000     -1.691930000
H       13.350234000      0.669265000     -1.252025000
O       12.351453000      2.040716000      0.659527000
H       13.005231000      1.987626000      1.385089000
H       12.012360000      2.970142000      0.523771000
O       12.587552000     -0.695999000      1.555746000
H       13.449015000     -0.980785000      1.139457000
H       12.289792000     -1.380290000      2.189306000
H        9.166020000      3.991272000     -2.825761000
H        9.087641000     -4.441065000     -1.109831000
H       -9.166020000     -3.991272000      2.825761000
H       -9.087641000      4.441065000      1.109831000
H        5.709985000     -3.676292000      2.843018000
H        5.425472000      4.593535000      1.620794000
H       -5.425472000     -4.593535000     -1.620794000
H       -5.709985000      3.676292000     -2.843018000
H       -1.799398000     -3.848264000      2.738549000
H       -1.827290000      4.503694000      1.384568000
H        1.827290000     -4.503694000     -1.384568000
H        1.799398000      3.848264000     -2.738549000
B       -6.201964000      5.269697000     -0.141786000
F       -5.243783000      6.278087000      0.028425000
F       -5.604114000      3.967695000      0.259656000
F       -6.601680000      5.124907000     -1.524463000
B        1.231960000      5.374309000      0.010890000
F        2.186615000      6.362777000      0.296661000
F        0.926658000      5.304104000     -1.400750000
F        0.016971000      5.517891000      0.764542000
B       10.157487000      5.194347000     -0.101506000
F       10.211258000      6.330738000      0.707279000
F       11.391679000      4.396856000      0.030074000
F        9.995391000      5.505224000     -1.500789000
B       14.147576000     -2.835053000     -0.570476000
F       15.204742000     -3.663991000     -0.912143000
F       13.172773000     -3.454913000      0.293861000
F       13.410612000     -2.369808000     -1.763204000
B        6.201964000     -5.269697000      0.141786000
F        5.243783000     -6.278087000     -0.028425000
F        5.604114000     -3.967695000     -0.259656000
F        6.601680000     -5.124907000      1.524463000
B       -1.231960000     -5.374309000     -0.010890000
F       -2.186615000     -6.362777000     -0.296661000
F       -0.926658000     -5.304104000      1.400750000
F       -0.016971000     -5.517891000     -0.764542000
B      -10.157487000     -5.194347000      0.101506000
F      -10.211258000     -6.330738000     -0.707279000
F      -11.391679000     -4.396856000     -0.030074000
F       -9.995391000     -5.505224000      1.500789000
B      -14.147576000      2.835053000      0.570476000
F      -15.204742000      3.663991000      0.912143000
F      -13.172773000      3.454913000     -0.293861000
F      -13.410612000      2.369808000      1.763204000

### LLLLL_Frequenzen.csv:
frequencies [1/cm]
5.6782
7.3291
8.3432
9.8753
12.183
12.9946
15.4956
15.6538
17.7004
18.3184
20.5803
22.8817
23.5703
26.9664
29.1587
31.4432
32.8898
33.8032
36.0254
37.4456
38.9812
39.6872
41.4796
43.7499
44.096
46.6631
46.6689
49.9773
51.0793
53.8509
54.0808
56.5284
57.7043
60.2633
62.2124
65.1666
65.4559
67.469
68.1556
71.1463
72.8476
75.3567
76.2341
76.9965
78.8815
80.0432
80.9299
82.8277
83.6151
84.3653
84.4335
87.0803
91.676
92.5299
94.0417
94.9535
96.0768
96.8835
98.6376
99.7851
103.6544
103.8974
104.261
105.5452
107.0953
107.2018
107.981
110.1866
113.3196
114.175
115.2602
117.1848
117.2046
119.4591
123.5922
123.8586
128.0138
128.4766
135.7793
139.9539
144.3166
149.4209
151.5094
152.004
155.1887
156.0199
156.4419
157.8817
159.7269
163.9735
164.6017
165.9927
166.9554
171.2143
174.0366
176.002
176.5848
181.6411
182.6573
182.8172
184.6651
186.2633
189.8338
191.0951
192.0183
192.4728
193.2045
193.5245
196.2659
198.3161
202.3237
202.647
208.1169
209.3648
211.2838
213.9874
214.0769
217.0856
217.4242
219.7098
220.2245
221.3127
224.8519
226.577
227.9195
230.177
232.1438
232.764
235.7335
241.1511
241.4815
243.0023
244.4076
245.0375
246.3578
250.7319
252.052
254.593
262.2791
267.85
267.9578
274.9385
278.1007
278.1573
279.0099
281.7785
283.2967
283.8099
288.1915
290.8379
293.2601
294.2885
298.076
298.9914
300.9594
303.1594
303.7498
304.0833
307.8401
309.0388
309.1636
310.2492
311.6327
315.3534
315.8659
316.9403
317.727
318.2874
321.2443
321.5876
321.796
324.6562
325.7208
330.9934
331.1139
331.4715
331.8193
332.4436
333.4213
334.6853
334.7659
337.1139
337.1929
343.8438
343.8631
347.2356
351.4104
351.4751
368.9992
369.0135
385.3896
385.4078
393.8245
404.2204
404.4619
404.7034
408.3597
411.9395
413.3343
419.2698
425.3994
426.0893
432.9663
442.9009
443.6902
446.1117
453.5465
462.5846
471.597
471.6113
473.3129
480.5641
480.5751
482.4806
482.5135
483.385
483.3973
484.4998
484.5352
486.731
486.9094
487.1399
487.2524
487.3179
487.3379
489.195
489.2011
492.867
492.8731
494.2261
494.3257
494.687
494.8135
504.1927
504.1927
615.6228
615.6902
629.3023
629.3041
632.3482
633.5434
636.1007
637.1665
644.493
644.7278
645.7773
645.8995
652.0575
652.6438
656.1399
656.3245
661.2711
663.5492
666.7073
669.7549
672.8493
675.1627
676.3272
677.5866
678.571
678.9917
679.968
681.8271
682.1018
682.2849
682.9278
683.2968
683.7074
683.7832
684.6381
686.6811
687.763
687.9686
688.3909
690.9866
694.5495
695.8842
695.9509
695.9811
698.3154
698.323
700.3265
701.7501
703.4366
703.4371
705.3665
705.3918
706.1787
706.2298
711.3555
711.3753
747.4784
747.554
803.8302
804.2013
808.8613
809.2082
812.1094
812.2201
818.6208
818.7332
837.8892
838.5185
846.3721
846.5208
847.3833
847.4624
853.5116
853.5663
857.0183
857.1101
860.3096
860.5831
866.0576
866.2106
869.4526
869.46
870.4656
870.9659
874.965
875.059
880.1297
880.8107
882.8223
883.1083
887.1655
887.3663
889.2859
889.9092
893.7283
893.7651
898.9261
898.9613
906.8335
907.414
919.8877
920.086
929.0423
929.2109
934.6968
935.0201
944.5022
944.5573
947.624
947.7766
948.1388
948.55
949.3153
949.6544
952.8373
952.9337
957.1559
957.1911
958.284
958.496
958.9276
960.2732
961.6987
961.9672
962.5803
962.7419
963.7281
963.8454
968.8186
968.9226
994.3745
994.3918
994.8278
994.8381
1001.9035
1001.9339
1006.1522
1006.989
1007.8043
1008.1246
1009.0958
1010.1055
1012.3445
1014.1586
1015.4538
1015.8186
1022.3771
1022.4152
1030.5593
1031.1381
1034.6798
1034.6904
1043.1565
1043.3096
1044.2378
1044.3445
1044.3631
1044.8028
1046.3212
1047.0115
1049.0578
1050.9154
1052.9269
1053.9789
1054.8786
1056.716
1057.7898
1058.3738
1079.5851
1079.6461
1082.5425
1083.3439
1083.9396
1086.5799
1131.3343
1131.4284
1132.8586
1134.0116
1135.2457
1135.5578
1138.3994
1138.5443
1141.465
1141.546
1145.1978
1145.6451
1148.2972
1148.3445
1156.8541
1156.9353
1159.3768
1159.8132
1160.7955
1161.0443
1162.4877
1162.4886
1163.3851
1163.8256
1164.465
1164.5886
1172.5422
1173.4031
1175.5134
1175.6201
1178.0426
1178.2515
1183.3142
1183.3355
1184.0186
1186.7479
1187.0194
1188.2922
1188.6726
1191.2337
1192.2558
1192.8228
1203.4382
1203.7023
1215.2526
1217.0659
1218.2123
1218.5294
1220.1
1220.4031
1248.7661
1249.8415
1251.7786
1252.3509
1253.6018
1253.885
1254.1138
1254.1906
1256.4609
1257.8097
1259.5248
1260.4942
1281.8109
1281.9033
1283.3466
1283.8829
1284.5835
1284.7219
1298.4574
1298.6331
1300.13
1300.204
1301.2793
1302.9049
1303.3771
1303.6002
1305.1071
1305.2194
1307.5335
1309.8156
1346.4686
1346.4731
1356.927
1357.9371
1358.4431
1358.7382
1398.1515
1398.1651
1409.3041
1409.3809
1411.9025
1412.3526
1413.385
1413.4025
1428.4019
1428.5489
1429.5114
1429.7784
1448.4321
1448.5755
1449.1519
1449.4788
1450.5802
1450.6189
1500.9728
1500.9794
1507.3885
1508.8339
1513.0953
1513.103
1514.5906
1514.6432
1516.9959
1518.3449
1519.2555
1519.4707
1521.4267
1521.451
1524.0446
1524.9825
1524.9894
1525.4302
1525.6912
1525.9282
1528.5117
1529.1065
1529.809
1529.8558
1658.1071
1658.1124
1671.285
1671.3841
1680.2672
1680.2686
3270.1007
3270.3784
3276.0194
3276.1572
3280.268
3280.3025
3286.3222
3286.3364
3288.563
3288.7351
3288.9475
3288.9908
3293.8408
3294.1202
3295.4549
3295.4622
3298.0825
3298.0881
3298.7921
3298.7986
3327.8464
3327.9355
3334.8364
3334.8481
3342.333
3342.3357
3344.5483
3344.5712
3347.1778
3347.1982
3351.0991
3351.1085
3351.6127
3351.6462
3357.403
3357.5472
3412.2291
3412.2565
3416.799
3416.8223
3434.3249
3434.4471
3588.1433
3588.1709
3611.5562
3611.7622
3617.7701
3617.7963
3621.9458
3622.4129
3624.0038
3624.0741
3655.2339
3655.2599
3799.5396
3799.5404
3807.4233
3807.4234
3815.2732
3815.2757

# B3LYP-D3

## 2

### HHHHH.xyz:
219
Geometry extracted from HHHHH.log
Fe      -3.852526000     -0.320178000      0.081083000
Fe       3.852526000      0.320178000     -0.081083000
Fe       0.000000000      0.000000000      0.000000000
N        1.262947000     -0.314900000      1.713502000
N        2.667260000     -0.103294000      1.685686000
N        2.111655000     -0.904058000      3.687610000
C        3.145562000     -0.470262000      2.880252000
C        0.960345000     -0.820451000      2.914007000
N        2.332566000     -1.640342000      4.882881000
Cl       2.242654000     -3.889270000      2.591359000
H        4.183131000     -0.465467000      3.180676000
H       -0.022567000     -1.136096000      3.234569000
H        1.726500000     -1.328922000      5.643284000
H        2.323739000     -2.647429000      4.639246000
N        1.103140000      1.827257000     -0.605056000
N        2.530473000      1.984233000     -0.524210000
N        1.607883000      3.993172000     -0.778695000
C        2.795556000      3.293644000     -0.616121000
C        0.586815000      3.058555000     -0.764295000
N        1.395961000      5.387052000     -0.628410000
Cl       1.782707000      4.218062000      2.471081000
H        3.786389000      3.754841000     -0.595168000
H       -0.457286000      3.321105000     -0.927827000
H        1.901131000      5.935922000     -1.323785000
H        1.515409000      5.638071000      0.363004000
N        1.276773000     -1.201421000     -1.232561000
N        2.657076000     -0.926323000     -1.405903000
N        2.108441000     -2.679350000     -2.668658000
C        3.129224000     -1.824083000     -2.294883000
C        0.967027000     -2.265111000     -2.003801000
N        2.242054000     -3.759700000     -3.583172000
H        4.154070000     -1.936011000     -2.618913000
H       -0.009456000     -2.751055000     -2.104785000
H        1.369475000     -4.294349000     -3.630698000
H        3.103857000     -4.289626000     -3.356982000
Fe       7.712968000      0.046057000      0.128847000
N        6.559525000      1.477112000      1.340880000
N        5.126718000      1.464574000      1.292584000
N        5.789928000      3.378811000      2.213303000
C        4.697645000      2.620550000      1.820761000
C        6.917831000      2.638571000      1.910691000
N        5.814581000      4.760857000      2.565792000
H        3.662396000      2.950368000      1.950959000
H        7.927402000      2.977318000      2.101204000
H        5.801708000      5.306819000      1.691021000
H        5.042264000      4.974847000      3.204299000
N        6.545469000      0.749762000     -1.595312000
N        5.139582000      0.972318000     -1.676164000
N        6.143087000      2.149335000     -3.274543000
C        4.933175000      1.813839000     -2.698432000
C        7.124270000      1.467061000     -2.569755000
N        6.303032000      3.231379000     -4.188537000
Cl       5.990120000      4.539680000     -0.926147000
H        3.983863000      2.212724000     -3.024601000
H        8.191348000      1.532400000     -2.800585000
H        7.070702000      3.040248000     -4.838377000
H        6.408362000      4.097367000     -3.639867000
N        6.354190000     -1.537574000      0.702188000
N        4.961583000     -1.452446000      0.390635000
N        5.429369000     -3.543404000      0.976260000
C        4.442567000     -2.676256000      0.551446000
C        6.604414000     -2.816665000      1.048526000
N        5.295548000     -4.943360000      1.199302000
Cl       5.185205000     -4.399849000     -2.248007000
H        3.409946000     -2.966319000      0.435966000
H        7.580853000     -3.250156000      1.263436000
H        4.460806000     -5.101381000      1.781988000
H        5.278079000     -5.410516000      0.281710000
Fe      11.459570000     -0.549680000     -0.373955000
N        8.560600000     -1.321917000     -1.288106000
N        9.940864000     -1.487403000     -1.565892000
N        8.826368000     -3.217409000     -2.417443000
C       10.065519000     -2.633001000     -2.254803000
C        7.913928000     -2.378453000     -1.804401000
N        8.637273000     -4.575377000     -2.828745000
Cl      10.302752000      2.211967000     -3.606136000
H       10.993403000     -3.082495000     -2.576717000
H        6.853620000     -2.602105000     -1.764008000
H        8.876912000     -5.162619000     -2.013512000
H        7.658864000     -4.702322000     -3.124345000
N        9.013435000     -0.559993000      1.727577000
N       10.355927000     -0.972314000      1.475782000
N       10.014772000     -0.933537000      3.680068000
C       10.929397000     -1.178165000      2.661382000
C        8.843868000     -0.539528000      3.053540000
N       10.292610000     -0.701253000      5.055565000
Cl       9.889484000     -4.316494000      0.462127000
H       11.957232000     -1.465078000      2.819711000
H        7.948276000     -0.248750000      3.585630000
H       10.956152000      0.087988000      5.118186000
H       10.569030000     -1.560374000      5.534911000
N        9.159133000      1.647977000     -0.230038000
N       10.562493000      1.397777000     -0.199242000
N       10.237495000      3.545312000     -0.666827000
C       11.178230000      2.554571000     -0.452626000
C        8.992882000      2.942699000     -0.536772000
N       10.554567000      4.787888000     -1.276095000
Cl      12.152574000      1.536567000      3.389983000
H       12.244937000      2.706465000     -0.521838000
H        8.039535000      3.460218000     -0.673218000
H       10.502984000      4.680698000     -2.297464000
H       10.025946000      5.560464000     -0.869348000
O       12.195342000     -2.525330000     -0.174748000
H       13.076036000     -2.805807000      0.142367000
H       11.464475000     -3.216974000      0.065793000
O       13.010088000      0.220086000      0.858340000
H       13.967448000      0.281909000      0.673701000
H       12.761602000      0.732185000      1.718861000
O       12.238393000      0.270955000     -2.191690000
H       12.979706000     -0.041756000     -2.745910000
H       11.616068000      0.877094000     -2.724732000
N       -1.262947000      0.314900000     -1.713502000
N       -2.667260000      0.103294000     -1.685686000
N       -2.111655000      0.904058000     -3.687610000
C       -3.145562000      0.470262000     -2.880252000
C       -0.960345000      0.820451000     -2.914007000
N       -2.332566000      1.640342000     -4.882881000
Cl      -2.242654000      3.889270000     -2.591359000
H       -4.183131000      0.465467000     -3.180676000
H        0.022567000      1.136096000     -3.234569000
H       -1.726500000      1.328922000     -5.643284000
H       -2.323739000      2.647429000     -4.639246000
N       -1.103140000     -1.827257000      0.605056000
N       -2.530473000     -1.984233000      0.524210000
N       -1.607883000     -3.993172000      0.778695000
C       -2.795556000     -3.293644000      0.616121000
C       -0.586815000     -3.058555000      0.764295000
N       -1.395961000     -5.387052000      0.628410000
Cl      -1.782707000     -4.218062000     -2.471081000
H       -3.786389000     -3.754841000      0.595168000
H        0.457286000     -3.321105000      0.927827000
H       -1.901131000     -5.935922000      1.323785000
H       -1.515409000     -5.638071000     -0.363004000
N       -1.276773000      1.201421000      1.232561000
N       -2.657076000      0.926323000      1.405903000
N       -2.108441000      2.679350000      2.668658000
C       -3.129224000      1.824083000      2.294883000
C       -0.967027000      2.265111000      2.003801000
N       -2.242054000      3.759700000      3.583172000
H       -4.154070000      1.936011000      2.618913000
H        0.009456000      2.751055000      2.104785000
H       -1.369475000      4.294349000      3.630698000
H       -3.103857000      4.289626000      3.356982000
Fe      -7.712968000     -0.046057000     -0.128847000
N       -6.559525000     -1.477112000     -1.340880000
N       -5.126718000     -1.464574000     -1.292584000
N       -5.789928000     -3.378811000     -2.213303000
C       -4.697645000     -2.620550000     -1.820761000
C       -6.917831000     -2.638571000     -1.910691000
N       -5.814581000     -4.760857000     -2.565792000
H       -3.662396000     -2.950368000     -1.950959000
H       -7.927402000     -2.977318000     -2.101204000
H       -5.801708000     -5.306819000     -1.691021000
H       -5.042264000     -4.974847000     -3.204299000
N       -6.545469000     -0.749762000      1.595312000
N       -5.139582000     -0.972318000      1.676164000
N       -6.143087000     -2.149335000      3.274543000
C       -4.933175000     -1.813839000      2.698432000
C       -7.124270000     -1.467061000      2.569755000
N       -6.303032000     -3.231379000      4.188537000
Cl      -5.990120000     -4.539680000      0.926147000
H       -3.983863000     -2.212724000      3.024601000
H       -8.191348000     -1.532400000      2.800585000
H       -7.070702000     -3.040248000      4.838377000
H       -6.408362000     -4.097367000      3.639867000
N       -6.354190000      1.537574000     -0.702188000
N       -4.961583000      1.452446000     -0.390635000
N       -5.429369000      3.543404000     -0.976260000
C       -4.442567000      2.676256000     -0.551446000
C       -6.604414000      2.816665000     -1.048526000
N       -5.295548000      4.943360000     -1.199302000
Cl      -5.185205000      4.399849000      2.248007000
H       -3.409946000      2.966319000     -0.435966000
H       -7.580853000      3.250156000     -1.263436000
H       -4.460806000      5.101381000     -1.781988000
H       -5.278079000      5.410516000     -0.281710000
Fe     -11.459570000      0.549680000      0.373955000
N       -8.560600000      1.321917000      1.288106000
N       -9.940864000      1.487403000      1.565892000
N       -8.826368000      3.217409000      2.417443000
C      -10.065519000      2.633001000      2.254803000
C       -7.913928000      2.378453000      1.804401000
N       -8.637273000      4.575377000      2.828745000
Cl     -10.302752000     -2.211967000      3.606136000
H      -10.993403000      3.082495000      2.576717000
H       -6.853620000      2.602105000      1.764008000
H       -8.876912000      5.162619000      2.013512000
H       -7.658864000      4.702322000      3.124345000
N       -9.013435000      0.559993000     -1.727577000
N      -10.355927000      0.972314000     -1.475782000
N      -10.014772000      0.933537000     -3.680068000
C      -10.929397000      1.178165000     -2.661382000
C       -8.843868000      0.539528000     -3.053540000
N      -10.292610000      0.701253000     -5.055565000
Cl      -9.889484000      4.316494000     -0.462127000
H      -11.957232000      1.465078000     -2.819711000
H       -7.948276000      0.248750000     -3.585630000
H      -10.956152000     -0.087988000     -5.118186000
H      -10.569030000      1.560374000     -5.534911000
N       -9.159133000     -1.647977000      0.230038000
N      -10.562493000     -1.397777000      0.199242000
N      -10.237495000     -3.545312000      0.666827000
C      -11.178230000     -2.554571000      0.452626000
C       -8.992882000     -2.942699000      0.536772000
N      -10.554567000     -4.787888000      1.276095000
Cl     -12.152574000     -1.536567000     -3.389983000
H      -12.244937000     -2.706465000      0.521838000
H       -8.039535000     -3.460218000      0.673218000
H      -10.502984000     -4.680698000      2.297464000
H      -10.025946000     -5.560464000      0.869348000
O      -12.195342000      2.525330000      0.174748000
H      -13.076036000      2.805807000     -0.142367000
H      -11.464475000      3.216974000     -0.065793000
O      -13.010088000     -0.220086000     -0.858340000
H      -13.967448000     -0.281909000     -0.673701000
H      -12.761602000     -0.732185000     -1.718861000
O      -12.238393000     -0.270955000      2.191690000
H      -12.979706000      0.041756000      2.745910000
H      -11.616068000     -0.877094000      2.724732000

### HHHHH_Frequenzen.csv:
frequencies [1/cm]
4.5732
8.3496
10.1279
13.5036
16.0229
17.676
22.1514
23.3713
24.9407
25.2533
25.8502
29.912
31.5301
33.7968
34.1896
37.6868
39.9385
41.2898
43.0474
44.1926
46.7893
47.9929
50.5356
51.1847
51.6706
57.8807
61.0565
61.8922
63.6369
63.6517
63.8279
66.9971
69.2083
69.9027
72.8622
73.9328
74.5878
75.2837
79.3213
82.8977
83.1663
84.6788
85.6666
86.4595
86.8955
87.3142
87.8263
88.9221
90.1858
90.1933
92.4594
93.3605
94.0086
94.0638
94.417
96.5544
97.7818
99.2361
101.3079
101.6757
103.5656
103.6267
104.679
105.2631
107.3071
108.6302
108.9622
110.5853
110.722
111.0957
114.45
114.8366
114.9041
116.4866
117.0308
119.0046
119.7468
119.9984
120.8151
122.4183
122.7675
124.946
126.0194
127.3118
128.3803
129.3156
131.1667
132.7574
132.783
133.9336
134.8277
135.4291
136.7071
137.2924
137.4064
138.2541
141.3883
142.7932
144.5809
145.9957
146.0841
147.1599
147.7699
149.8067
151.1107
152.0048
153.9843
156.5769
156.674
157.8324
161.235
162.7273
163.0665
163.2521
166.2699
166.2945
168.9278
170.789
171.1117
173.4441
174.3341
175.7179
175.784
178.9801
179.9724
180.9839
181.9924
182.8617
185.2424
186.3122
189.5664
190.6717
190.7985
193.3204
193.3906
198.2121
198.4083
200.6003
204.1894
205.1044
208.5733
208.7046
209.437
209.9674
212.9161
213.1435
215.1032
216.0539
218.5052
221.7199
223.3449
224.2071
224.8636
225.186
226.5009
228.8929
229.9779
231.2452
233.1207
235.0616
239.9337
244.4922
247.6945
252.0125
255.7608
259.9626
261.8252
263.8294
264.5285
266.9584
267.103
270.696
272.3882
273.3763
275.8754
276.0365
278.1359
279.6723
283.7146
285.8451
286.8929
291.1306
291.1839
292.4903
294.7301
300.8132
301.9181
302.1378
305.0211
306.8138
307.6964
308.2704
309.2462
309.3668
309.9921
312.6713
312.8578
313.4679
314.6795
315.8939
317.8418
337.574
337.5802
338.742
338.8703
341.1561
341.2089
346.5319
346.6097
360.3447
360.4214
371.758
371.7617
377.9827
378.7802
382.4208
382.5562
383.4811
383.6658
385.3487
385.3521
392.6867
392.7166
406.8486
407.2514
409.2309
409.8075
410.6351
411.8311
412.7615
413.5761
413.9222
415.185
415.7751
417.5938
418.148
418.2542
419.5645
419.6912
421.9745
422.2908
423.7702
423.9021
620.9321
623.578
624.8985
624.927
627.0642
627.3531
631.8839
632.7973
633.72
635.1843
636.313
636.7659
638.7845
639.5642
640.6763
641.0234
642.9199
645.7712
648.0019
649.9535
654.7194
655.5055
657.0664
657.1297
658.9822
659.0302
659.8498
660.3963
662.1649
662.1681
662.7102
662.8499
666.8996
666.918
667.4456
667.4865
673.3846
673.8854
675.3055
675.3423
676.4088
677.0896
684.0045
684.0749
684.8505
684.9038
686.4484
686.452
686.7126
686.8489
687.9224
687.9666
689.8125
689.8188
689.8574
690.4501
694.5935
694.6199
737.2272
737.3131
757.7308
758.1854
781.8604
782.0373
813.3456
813.4573
824.9305
824.978
830.2826
830.3029
836.9596
836.9927
854.0089
854.2562
855.5639
855.6051
858.5548
858.6753
862.7304
862.8725
863.8965
863.9008
866.627
866.6353
874.5603
874.6168
878.5166
878.5174
879.4674
879.8623
886.585
886.5913
890.7981
890.8977
894.1493
894.9101
901.644
901.6717
925.2652
925.2822
932.0564
932.0661
936.9149
937.2057
937.9387
938.1236
950.9784
950.9945
963.4811
963.8146
966.4383
967.0359
967.6912
967.8286
969.327
970.5151
982.956
983.9778
985.8399
986.543
988.0886
988.4637
991.1227
992.5798
993.1757
993.5492
993.6044
995.9848
996.2003
996.4821
996.7328
997.8499
998.0916
998.5463
999.971
999.9725
1001.9766
1001.9901
1002.9813
1003.0151
1003.8708
1003.8823
1005.7187
1005.7238
1006.8682
1006.9722
1010.4437
1010.4711
1013.7065
1016.3843
1016.9066
1017.202
1029.1301
1029.3897
1033.1829
1033.1892
1080.385
1080.3979
1083.4738
1083.5201
1085.5593
1085.5927
1087.4297
1087.8171
1088.7396
1088.832
1090.71
1090.8704
1093.9302
1093.9769
1095.7993
1096.1633
1099.4857
1099.4875
1181.8983
1182.343
1191.2483
1191.4602
1197.1108
1197.1414
1200.086
1200.1102
1202.0486
1202.1067
1203.9037
1203.9498
1205.8499
1205.8667
1208.5095
1208.5599
1212.5666
1213.2106
1213.7443
1213.7572
1217.4693
1217.7456
1218.7883
1218.8612
1220.6976
1220.7711
1223.0889
1223.1833
1225.5836
1225.766
1230.1696
1230.1791
1240.4075
1240.4389
1241.465
1241.639
1249.4141
1249.4877
1266.0758
1266.0897
1269.5765
1269.6464
1271.3034
1271.3385
1278.2633
1278.2642
1290.3804
1290.9006
1293.7005
1294.1615
1296.1889
1296.2989
1309.4544
1309.4617
1334.6258
1334.628
1339.1734
1339.3896
1353.5966
1353.9127
1355.3662
1355.4645
1359.7669
1359.7712
1370.4194
1370.4537
1370.7334
1370.8156
1375.1448
1375.1523
1376.106
1376.1072
1383.8177
1383.9132
1388.0103
1388.588
1389.2871
1389.3115
1389.9268
1389.9746
1390.2767
1390.311
1390.7491
1390.7589
1391.7103
1391.7553
1394.2479
1394.2483
1408.0396
1408.0397
1438.2957
1438.334
1442.2405
1442.5
1448.1412
1449.8642
1451.4068
1451.5093
1455.1282
1455.1291
1456.79
1456.8025
1461.35
1461.3578
1468.9397
1468.9409
1508.5656
1508.648
1522.683
1523.0301
1527.7767
1527.8485
1528.3319
1528.3383
1533.8941
1533.9054
1534.0332
1534.0532
1535.7526
1535.7601
1537.1961
1537.2298
1539.1131
1539.1206
1545.5539
1545.5733
1641.8334
1641.8389
1648.6681
1648.6987
1649.7209
1649.8324
1661.507
1661.5292
1665.578
1665.5965
1671.0041
1671.0092
1673.3606
1673.3657
1681.0806
1681.0913
1684.4394
1684.456
1690.7708
1690.7843
1693.1631
1693.1662
1706.4353
1706.4372
2787.005
2787.0113
2839.5116
2839.6006
3045.0743
3045.1273
3091.2837
3092.6958
3111.9159
3111.9334
3117.2859
3117.421
3125.2866
3125.449
3133.8711
3133.999
3210.3419
3210.8847
3218.4855
3218.5392
3256.4664
3256.4713
3322.6532
3322.6999
3324.9614
3324.9643
3330.0961
3330.0991
3330.5137
3330.5695
3331.1121
3331.2039
3339.2533
3339.2589
3343.0807
3343.1614
3343.2693
3343.3639
3344.745
3344.7458
3344.9589
3345.1797
3351.1867
3351.1879
3353.8134
3353.8139
3401.7661
3401.7711
3402.6729
3402.6782
3414.1212
3414.1455
3429.9566
3429.9655
3437.6967
3437.7818
3439.5566
3439.5647
3466.0577
3466.0604
3535.9811
3536.0047
3553.2528
3553.3136
3594.3106
3594.4095
3604.5783
3604.5957
3617.2909
3617.2938
3624.5952
3624.5972
3633.1463
3633.1652
3656.0345
3656.0375
3659.3686
3659.3815
3814.8681
3814.8713
3815.9468
3815.9524
3823.4999
3823.5075

### HHHHL.xyz:
219
Geometry extracted from HHHHL.log
Fe       3.885147000     -0.294222000     -0.006192000
Fe      -3.795269000      0.236828000      0.113271000
Fe       0.054428000     -0.137677000      0.090704000
N       -1.196947000     -0.532328000     -1.612263000
N       -2.593660000     -0.270427000     -1.624109000
N       -2.043551000     -1.268534000     -3.537721000
C       -3.070937000     -0.726981000     -2.788488000
C       -0.898745000     -1.154850000     -2.757619000
N       -2.274699000     -2.110415000     -4.660640000
Cl      -2.157838000     -4.157341000     -2.185053000
H       -4.104551000     -0.713296000     -3.102704000
H        0.074556000     -1.534681000     -3.034014000
H       -1.657897000     -1.881250000     -5.441932000
H       -2.270551000     -3.090438000     -4.322092000
N       -1.054858000      1.716634000      0.688661000
N       -2.474214000      1.896865000      0.552249000
N       -1.534050000      3.890164000      0.853995000
C       -2.724884000      3.209914000      0.642979000
C       -0.526819000      2.939683000      0.875529000
N       -1.300190000      5.284123000      0.733874000
Cl      -1.716747000      4.308346000     -2.411889000
H       -3.707111000      3.687092000      0.588013000
H        0.513725000      3.189438000      1.077921000
H       -1.798917000      5.824167000      1.441005000
H       -1.419391000      5.558325000     -0.252055000
N       -1.245184000     -1.296926000      1.342823000
N       -2.622545000     -0.984804000      1.483861000
N       -2.136534000     -2.710874000      2.807181000
C       -3.129536000     -1.843004000      2.391140000
C       -0.972715000     -2.345138000      2.149254000
N       -2.323341000     -3.753635000      3.755931000
H       -4.162079000     -1.921525000      2.701222000
H        0.002221000     -2.832450000      2.281508000
H       -1.476663000     -4.322444000      3.835031000
H       -3.204844000     -4.255688000      3.539579000
Fe      -7.657215000      0.062218000     -0.200969000
N       -6.435355000      1.446986000     -1.404129000
N       -5.008549000      1.360930000     -1.323954000
N       -5.548977000      3.309023000     -2.254457000
C       -4.509446000      2.493174000     -1.843016000
C       -6.720307000      2.627404000     -1.981304000
N       -5.480895000      4.688920000     -2.620918000
H       -3.461521000      2.777748000     -1.944038000
H       -7.706672000      3.015912000     -2.196018000
H       -5.541029000      5.237735000     -1.748784000
H       -4.611286000      4.858172000     -3.141214000
N       -6.518158000      0.771757000      1.539707000
N       -5.108722000      0.946268000      1.666727000
N       -6.125040000      2.166616000      3.224758000
C       -4.908717000      1.786955000      2.691050000
C       -7.104632000      1.514513000      2.489722000
N       -6.278970000      3.261825000      4.124043000
Cl      -5.886470000      4.519456000      0.864875000
H       -3.958056000      2.155827000      3.047498000
H       -8.176149000      1.615350000      2.684564000
H       -7.063551000      3.094896000      4.760164000
H       -6.354457000      4.123576000      3.563600000
N       -6.317684000     -1.575462000     -0.682639000
N       -4.937365000     -1.521834000     -0.311399000
N       -5.449574000     -3.620975000     -0.824038000
C       -4.453336000     -2.767502000     -0.393772000
C       -6.595315000     -2.860961000     -0.982476000
N       -5.351315000     -5.034159000     -0.976514000
Cl      -5.284068000     -4.346449000      2.447798000
H       -3.436174000     -3.086308000     -0.224755000
H       -7.575359000     -3.274455000     -1.219502000
H       -4.491432000     -5.243241000     -1.504314000
H       -5.387827000     -5.455896000     -0.037478000
Fe     -11.427943000     -0.461020000      0.209119000
N       -8.570212000     -1.246381000      1.234959000
N       -9.960709000     -1.379999000      1.473169000
N       -8.903295000     -3.090015000      2.430405000
C      -10.126772000     -2.494318000      2.203089000
C       -7.957722000     -2.290257000      1.814848000
N       -8.750655000     -4.432098000      2.903754000
Cl     -10.304365000      2.326800000      3.421477000
H      -11.071941000     -2.915701000      2.512394000
H       -6.900092000     -2.528786000      1.820729000
H       -8.974266000     -5.049675000      2.106735000
H       -7.785065000     -4.562064000      3.237699000
N       -8.923081000     -0.559158000     -1.819759000
N      -10.277504000     -0.950130000     -1.596794000
N       -9.876230000     -0.956316000     -3.791702000
C      -10.821220000     -1.170752000     -2.794000000
C       -8.717726000     -0.565002000     -3.140845000
N      -10.113283000     -0.748622000     -5.178939000
Cl      -9.898858000     -4.284461000     -0.437108000
H      -11.847992000     -1.447665000     -2.975463000
H       -7.804970000     -0.293355000     -3.653597000
H      -10.768106000      0.044910000     -5.274600000
H      -10.385990000     -1.614581000     -5.648144000
N       -9.083509000      1.693531000      0.085578000
N      -10.490031000      1.467359000      0.014863000
N      -10.140555000      3.615009000      0.465700000
C      -11.091987000      2.638136000      0.235204000
C       -8.903603000      2.988843000      0.381240000
N      -10.453356000      4.870011000      1.051706000
Cl     -12.016805000      1.526173000     -3.631652000
H      -12.157446000      2.809387000      0.270735000
H       -7.945603000      3.490275000      0.543367000
H      -10.430921000      4.773560000      2.075306000
H       -9.899624000      5.628437000      0.651654000
O      -12.188597000     -2.428854000      0.046999000
H      -13.062922000     -2.705174000     -0.290683000
H      -11.462971000     -3.141921000     -0.141688000
O      -12.934296000      0.299192000     -1.078635000
H      -13.894345000      0.380249000     -0.916644000
H      -12.661170000      0.781111000     -1.949358000
O      -12.247660000      0.414629000      1.983531000
H      -13.019453000      0.138101000      2.514807000
H      -11.625663000      1.012027000      2.526959000
N        1.308763000      0.234196000      1.805287000
N        2.723304000      0.109410000      1.780062000
N        2.111149000      0.829023000      3.797090000
C        3.171827000      0.477146000      2.985385000
C        0.970845000      0.692552000      3.015482000
N        2.287668000      1.546216000      5.010829000
Cl       2.269519000      3.841195000      2.762780000
H        4.204533000      0.536737000      3.296040000
H       -0.031845000      0.937074000      3.337384000
H        1.673025000      1.205808000      5.751484000
H        2.265251000      2.557848000      4.786928000
N        1.214371000     -1.938863000     -0.451433000
N        2.649802000     -1.975162000     -0.443908000
N        1.894494000     -4.055511000     -0.614325000
C        3.023648000     -3.256594000     -0.526265000
C        0.797746000     -3.213170000     -0.561099000
N        1.818183000     -5.462647000     -0.453396000
Cl       1.996173000     -3.965169000      2.630822000
H        4.044178000     -3.632899000     -0.599568000
H       -0.228729000     -3.563469000     -0.660503000
H        2.428535000     -5.950981000     -1.110747000
H        1.929396000     -5.687607000      0.544093000
N        1.254513000      1.121329000     -1.161639000
N        2.655962000      0.964662000     -1.268356000
N        2.041406000      2.730281000     -2.477715000
C        3.105671000      1.938154000     -2.086428000
C        0.901995000      2.191576000     -1.906138000
N        2.123184000      3.854357000     -3.341645000
H        4.135821000      2.155042000     -2.340307000
H       -0.094798000      2.617373000     -2.037223000
H        1.247799000      4.387771000     -3.322647000
H        2.999696000      4.370316000     -3.163535000
Fe       7.650003000      0.037373000      0.063667000
N        6.667156000     -1.218307000      1.285613000
N        5.249997000     -1.424639000      1.255266000
N        6.154994000     -2.891030000      2.657420000
C        4.969355000     -2.437119000      2.085296000
C        7.188385000     -2.110911000      2.144961000
N        6.333375000     -3.966815000      3.564119000
H        3.975223000     -2.863898000      2.286569000
H        8.238752000     -2.218271000      2.422385000
H        6.179398000     -4.873614000      3.120346000
H        5.837213000     -3.820032000      4.443749000
N        6.566655000     -0.521473000     -1.540805000
N        5.166310000     -0.739212000     -1.638730000
N        6.132520000     -1.509987000     -3.483799000
C        4.938457000     -1.336586000     -2.816928000
C        7.125815000     -0.985771000     -2.672389000
N        6.279429000     -2.360505000     -4.621197000
Cl       5.889236000     -4.459053000     -1.960708000
H        3.982323000     -1.674509000     -3.188772000
H        8.185690000     -1.012188000     -2.927634000
H        7.105742000     -2.082336000     -5.159643000
H        6.310875000     -3.332548000     -4.269819000
N        6.442502000      1.547571000      0.543758000
N        5.026436000      1.449414000      0.470510000
N        5.560933000      3.527899000      1.027559000
C        4.527887000      2.661914000      0.742091000
C        6.741020000      2.817174000      0.891381000
N        5.458428000      4.927641000      1.266219000
Cl       5.317458000      4.380966000     -2.178796000
H        3.483598000      2.935983000      0.817856000
H        7.737859000      3.249062000      0.980689000
H        4.654660000      5.099740000      1.884879000
H        5.412093000      5.401182000      0.352220000
Fe      11.397511000      0.252400000     -0.271624000
N        8.583350000      1.263725000     -1.192481000
N        9.964371000      1.275799000     -1.510970000
N        8.988149000      3.014835000     -2.494288000
C       10.174727000      2.342983000     -2.295368000
C        8.016916000      2.315843000     -1.801089000
N        8.895590000      4.350499000     -3.000264000
Cl      10.204280000     -1.939371000     -3.792076000
H       11.130469000      2.671471000     -2.675800000
H        6.980303000      2.634786000     -1.779082000
H        9.152068000      4.978872000     -2.222510000
H        7.937163000      4.517621000     -3.334012000
N        8.809550000      0.593936000      1.557600000
N       10.194550000      0.867969000      1.419386000
N        9.624283000      1.130991000      3.554257000
C       10.659350000      1.168297000      2.630057000
C        8.494231000      0.762293000      2.845204000
N        9.716431000      1.006729000      4.963714000
Cl      10.128374000      4.164210000      0.359501000
H       11.691607000      1.381876000      2.864014000
H        7.525831000      0.618665000      3.298736000
H       10.156366000      0.106387000      5.195973000
H       10.091300000      1.844167000      5.409353000
N        8.842803000     -1.515846000     -0.338067000
N       10.257122000     -1.535767000     -0.329672000
N        9.525165000     -3.523985000     -0.991689000
C       10.638832000     -2.759040000     -0.720043000
C        8.424217000     -2.726320000     -0.739472000
N        9.555236000     -4.758089000     -1.713146000
Cl      10.696100000     -1.902466000      3.338531000
H       11.656817000     -3.092713000     -0.854373000
H        7.404416000     -3.069856000     -0.900012000
H        9.712962000     -4.520124000     -2.704673000
H        8.668420000     -5.255595000     -1.564750000
O       12.309653000      2.153957000     -0.075492000
H       13.234916000      2.455657000      0.003019000
H       11.634467000      2.913399000      0.105040000
O       12.543937000     -0.757349000      1.219821000
H       13.483706000     -1.020304000      1.250492000
H       11.988817000     -1.232127000      1.940033000
O       12.264930000     -0.467470000     -2.073890000
H       13.113159000     -0.263013000     -2.512980000
H       11.619302000     -0.935565000     -2.713667000

### HHHHL_Frequenzen.csv:
frequencies [1/cm]
5.3001
7.9112
10.3041
14.6804
18.3824
20.2122
23.4661
25.2235
26.3453
27.9421
30.7491
32.0567
33.6264
35.6977
37.2711
40.4416
41.6557
44.1947
44.7272
47.4345
48.5537
50.1887
50.7067
51.9813
56.6545
59.0983
61.0256
62.7371
63.0472
64.3595
66.4509
67.0018
69.5072
70.2566
73.4062
74.6838
76.1219
78.5026
80.4381
82.7282
82.9419
84.3203
84.9055
85.7684
86.0069
87.2128
88.3506
88.7036
89.259
89.9394
91.6693
92.6872
93.8012
95.6144
97.5887
98.2212
98.9181
99.1786
100.1823
101.8346
103.0183
104.0966
104.7517
106.9636
107.2388
108.3273
109.2625
109.5775
111.2568
112.8542
113.623
115.1708
116.3494
116.4231
118.0619
119.901
120.8396
121.0893
123.1123
123.6153
125.971
126.441
126.8607
127.9007
129.2334
130.7966
131.0
131.7679
133.2712
134.1495
134.7118
136.3669
137.2102
138.8468
139.2699
140.5153
141.9426
144.0871
144.5347
146.8682
148.9003
149.9107
151.0166
152.1964
153.4956
154.8967
156.0873
158.8884
159.5833
160.6078
162.2515
162.768
164.4018
165.7462
166.5506
167.2052
170.0446
171.5449
172.8506
175.499
176.4387
178.0726
179.7553
180.9883
183.0399
183.3854
186.7405
187.7208
189.053
189.762
192.678
195.1341
195.8245
197.8344
202.853
207.0332
208.0447
208.9949
209.6785
211.6472
212.0531
214.1864
216.7561
218.2727
220.4242
222.5351
222.9268
223.601
225.7251
226.9898
228.1429
230.352
231.5942
233.1351
235.7045
238.3603
244.7407
244.8772
247.7481
248.538
253.9077
254.6514
259.0944
260.0196
261.0409
263.5475
264.3583
266.8752
267.645
270.24
272.3055
273.6581
275.4096
277.5745
279.4105
284.9142
286.1142
287.5791
289.6797
290.6221
292.1321
293.974
294.3873
295.5481
300.1522
301.9929
303.4606
305.3342
307.2914
308.2217
309.5867
310.5188
311.4289
312.7626
314.1202
316.1017
325.6746
326.8308
332.0398
336.0145
336.4072
340.4655
341.2923
347.3753
347.5169
349.1282
351.2022
353.0045
360.5798
361.6209
367.0569
372.3209
372.5515
379.9642
381.6416
381.795
382.7613
386.5453
387.0426
387.2756
392.4079
393.6328
397.4498
400.3337
407.365
409.047
409.3188
411.7865
412.9432
413.5695
414.5309
416.8702
417.9661
419.7527
420.0455
421.8663
423.4872
424.6434
428.3627
438.6547
446.5368
454.2162
466.8874
608.1266
617.6697
619.3493
623.6711
625.3786
627.5747
628.2825
630.707
631.856
633.0761
634.3525
635.1539
636.8181
638.2351
639.0857
640.6151
641.7068
643.4089
646.4509
651.3777
652.8982
655.4159
656.0742
657.4598
658.7678
659.1049
660.8348
661.6313
662.1486
662.9692
665.2751
666.2419
667.2325
668.7119
669.1338
671.7011
673.6135
675.0154
675.3039
676.5676
677.4693
679.9236
681.8673
682.5114
684.9319
686.4672
686.5009
686.6432
687.861
688.8502
689.7854
690.1128
690.6636
691.1773
694.6262
695.5813
698.2376
699.8487
732.8889
735.5764
737.1366
762.3697
770.4314
775.4972
783.6056
812.2545
815.0777
826.5386
827.9379
831.6148
836.9479
841.7189
851.7708
853.778
855.7817
856.2756
858.7281
859.1158
860.5777
863.0775
863.3316
864.4359
865.9493
867.2318
870.9103
874.3834
878.2314
878.7841
880.947
886.825
890.6432
892.7196
893.3595
895.4152
901.6945
902.9383
916.4817
923.6971
925.103
929.8925
933.4832
935.1395
938.7132
940.2791
943.3759
945.5153
949.3267
950.2398
956.9726
962.1412
962.2957
964.1566
969.1563
970.5167
971.1343
974.2415
978.7689
979.0187
981.8994
983.8499
985.697
986.7457
989.3515
991.6395
992.3002
992.6066
994.1401
994.7596
995.3239
997.8104
998.6556
999.8899
1001.2396
1001.3373
1002.2039
1004.0467
1005.1079
1005.6843
1006.5303
1006.9608
1007.6785
1008.4093
1010.1247
1010.4941
1011.8999
1014.0979
1016.1807
1016.7639
1022.1612
1024.3059
1025.5247
1029.7289
1034.1381
1035.1463
1040.7328
1047.9934
1072.271
1079.9691
1082.7977
1083.64
1084.3281
1085.0272
1086.9219
1089.5413
1091.7926
1092.8281
1093.7694
1094.2767
1094.9832
1096.6379
1099.2031
1099.2847
1100.8632
1103.7774
1176.5816
1178.5628
1190.3668
1191.4872
1197.1095
1200.0084
1201.6587
1202.4496
1203.2472
1205.4042
1206.8198
1210.0558
1210.3508
1211.5151
1212.6455
1213.2309
1213.4736
1213.7905
1216.4288
1218.7011
1219.2511
1219.7594
1220.3022
1220.9768
1221.3533
1223.7306
1224.6018
1230.4679
1230.639
1232.0777
1234.0504
1235.3366
1238.4223
1239.0774
1240.5982
1241.3212
1247.0003
1256.2596
1264.8082
1265.9637
1267.9263
1271.1421
1272.2925
1276.3189
1278.333
1282.4848
1285.8682
1286.0546
1291.8886
1293.7232
1295.3548
1297.2689
1304.7846
1307.1995
1309.026
1335.2862
1337.4532
1341.1237
1352.2277
1354.7025
1355.3218
1355.7182
1359.3982
1359.5587
1368.9379
1370.7848
1374.5161
1374.5374
1374.6784
1375.4804
1378.4248
1379.3318
1381.9779
1386.0226
1386.8659
1387.0711
1387.4312
1389.4424
1389.7494
1390.4276
1390.7528
1391.5521
1393.7831
1398.533
1400.3036
1401.1974
1408.101
1408.4812
1420.8479
1422.7291
1439.4184
1440.005
1445.6689
1446.7927
1451.4715
1453.646
1454.6099
1454.7419
1457.2246
1457.3767
1461.1459
1467.3108
1468.8692
1472.5508
1475.7085
1480.9174
1505.2208
1513.9124
1521.963
1522.2512
1523.7059
1525.993
1528.033
1531.065
1533.6828
1534.5227
1534.983
1535.9536
1537.509
1538.4022
1539.0894
1540.5395
1543.562
1544.847
1545.8885
1546.6467
1638.1438
1641.4603
1647.2423
1647.6198
1648.6632
1653.5691
1659.7594
1662.6013
1664.5581
1665.177
1671.2286
1671.2867
1673.7779
1680.7679
1684.4649
1684.503
1684.8235
1691.0733
1692.3075
1696.3071
1700.8653
1702.5124
1703.754
1706.4264
2784.9254
2828.1296
2835.661
2930.8409
2993.6156
3024.4267
3042.8253
3065.296
3113.7972
3124.7941
3130.4271
3145.7949
3159.0308
3165.0074
3173.0901
3181.0476
3185.3682
3200.9241
3209.6804
3212.0531
3217.4135
3234.4995
3259.8404
3284.0979
3284.9589
3314.8368
3324.9489
3326.8392
3329.22
3329.917
3330.1575
3333.9158
3337.5919
3341.8552
3341.9289
3342.0463
3342.804
3343.5116
3343.7703
3345.0922
3346.5131
3348.3858
3351.0332
3351.6421
3353.7187
3386.7376
3391.7414
3397.7547
3403.1813
3412.5477
3416.225
3417.473
3420.6001
3422.6495
3427.8121
3437.3621
3457.0501
3460.2647
3464.8728
3536.3005
3537.0645
3549.6206
3558.1834
3563.4712
3569.215
3570.6484
3590.8549
3597.3345
3612.9225
3616.8796
3623.1231
3626.9172
3635.1933
3648.024
3655.0349
3655.071
3659.5123
3685.2965
3814.9627
3815.5548
3821.9401
3822.2997
3824.1082
3828.3002

### HHHLH.xyz:
219
Geometry extracted from HHHLH.log
Fe      -3.860572000     -0.225738000     -0.240561000
Fe       3.772808000      0.208069000     -0.197140000
Fe      -0.067609000     -0.244129000     -0.308685000
N        1.123313000     -0.512342000      1.463233000
N        2.511167000     -0.210606000      1.523864000
N        1.912230000     -1.177604000      3.439389000
C        2.953658000     -0.624190000      2.717532000
C        0.797238000     -1.115841000      2.611029000
N        2.120157000     -1.997968000      4.583454000
Cl       1.979356000     -4.106593000      2.157452000
H        3.973567000     -0.574236000      3.070888000
H       -0.173209000     -1.521609000      2.856730000
H        1.487225000     -1.752767000      5.346979000
H        2.113853000     -2.984547000      4.263042000
N        1.046804000      1.573261000     -1.005794000
N        2.450197000      1.806462000     -0.797808000
N        1.477319000      3.745920000     -1.285275000
C        2.671793000      3.117441000     -0.963090000
C        0.500206000      2.764197000     -1.304473000
N        1.199000000      5.136064000     -1.271997000
Cl       1.537165000      4.419592000      1.974372000
H        3.637001000      3.625075000     -0.887021000
H       -0.528317000      2.967045000     -1.594102000
H        1.677444000      5.639004000     -2.018983000
H        1.294217000      5.491040000     -0.310335000
N        1.288391000     -1.450337000     -1.433664000
N        2.667072000     -1.119334000     -1.525369000
N        2.278238000     -2.935556000     -2.757175000
C        3.233127000     -2.022538000     -2.349259000
C        1.076751000     -2.554289000     -2.181428000
N        2.532696000     -4.027128000     -3.632316000
H        4.280964000     -2.098190000     -2.603596000
H        0.110646000     -3.057720000     -2.332429000
H        1.703266000     -4.618716000     -3.720951000
H        3.412598000     -4.495825000     -3.345704000
Fe       7.619768000      0.104985000      0.285509000
N        6.329891000      1.543396000      1.350550000
N        4.909052000      1.437883000      1.212333000
N        5.392062000      3.445701000      2.042227000
C        4.378575000      2.595351000      1.635720000
C        6.579563000      2.760387000      1.864642000
N        5.298028000      4.845842000      2.313951000
H        3.325570000      2.874839000      1.670540000
H        7.552330000      3.171835000      2.097821000
H        5.386727000      5.336377000      1.409971000
H        4.408022000      5.039708000      2.788975000
N        6.547892000      0.686449000     -1.541527000
N        5.142469000      0.826543000     -1.738318000
N        6.204917000      1.963837000     -3.327700000
C        4.972906000      1.596542000     -2.821930000
C        7.162567000      1.377992000     -2.512199000
N        6.379413000      3.001101000     -4.289046000
Cl       5.832932000      4.451147000     -1.125356000
H        4.032276000      1.922799000     -3.241426000
H        8.239789000      1.485406000     -2.668254000
H        7.187519000      2.805853000     -4.886118000
H        6.420393000      3.898869000     -3.784960000
N        6.280782000     -1.524830000      0.807322000
N        4.914651000     -1.506763000      0.385655000
N        5.422251000     -3.565983000      1.042975000
C        4.436495000     -2.749857000      0.525099000
C        6.556801000     -2.787286000      1.194940000
N        5.331026000     -4.970821000      1.266860000
Cl       5.438916000     -4.486486000     -2.173066000
H        3.426707000     -3.088959000      0.343817000
H        7.531045000     -3.175303000      1.492138000
H        4.437970000     -5.166021000      1.741769000
H        5.434975000     -5.440677000      0.355648000
Fe      11.413362000     -0.375096000      0.081001000
N        8.618233000     -1.270355000     -1.023399000
N       10.020034000     -1.391917000     -1.191343000
N        9.034361000     -3.174223000     -2.091283000
C       10.236697000     -2.543671000     -1.845851000
C        8.049309000     -2.357261000     -1.567040000
N        8.924392000     -4.544330000     -2.490316000
Cl      10.397154000      2.175816000     -3.350162000
H       11.201487000     -2.964802000     -2.087562000
H        6.996889000     -2.615208000     -1.605695000
H        9.117009000     -5.110162000     -1.648138000
H        7.978497000     -4.710374000     -2.862060000
N        8.818888000     -0.396174000      1.994046000
N       10.186675000     -0.779072000      1.855008000
N        9.680959000     -0.683463000      4.025930000
C       10.674917000     -0.933925000      3.085951000
C        8.550689000     -0.340012000      3.302581000
N        9.849029000     -0.406488000      5.411358000
Cl       9.903593000     -4.175148000      0.891287000
H       11.694427000     -1.189103000      3.329310000
H        7.611611000     -0.055616000      3.757580000
H       10.492691000      0.397363000      5.498211000
H       10.108910000     -1.245967000      5.933258000
N        9.034397000      1.740588000     -0.037442000
N       10.439578000      1.545301000      0.110450000
N       10.078054000      3.651554000     -0.499137000
C       11.032951000      2.709610000     -0.162054000
C        8.848234000      3.009903000     -0.427177000
N       10.397969000      4.869727000     -1.155248000
Cl      11.817648000      1.802464000      3.854964000
H       12.096315000      2.897126000     -0.163463000
H        7.890642000      3.482536000     -0.662858000
H       10.425490000      4.702487000     -2.169714000
H        9.812069000      5.642016000     -0.835435000
O       12.192617000     -2.318783000      0.394040000
H       13.055965000     -2.562917000      0.781109000
H       11.468807000     -3.029928000      0.593980000
O       12.845930000      0.483510000      1.390248000
H       13.811278000      0.570088000      1.267235000
H       12.530331000      0.998360000      2.226864000
O       12.304896000      0.402046000     -1.704425000
H       13.106838000      0.108829000     -2.179066000
H       11.698889000      0.949627000     -2.314534000
N       -1.367535000     -0.007074000     -1.994860000
N       -2.785506000     -0.040268000     -1.909350000
N       -2.210009000      0.281583000     -4.034184000
C       -3.258996000      0.137337000     -3.149364000
C       -1.052790000      0.215113000     -3.274646000
N       -2.388299000      0.772603000     -5.353397000
Cl      -2.065933000      3.429033000     -3.535774000
H       -4.296669000      0.194956000     -3.438885000
H       -0.050868000      0.341283000     -3.660331000
H       -1.858128000      0.235337000     -6.040322000
H       -2.266934000      1.799627000     -5.335045000
N       -1.338476000     -1.897235000      0.339979000
N       -2.767843000     -1.824641000      0.268773000
N       -2.178571000     -3.947667000      0.561348000
C       -3.236547000     -3.071831000      0.407755000
C       -1.021936000     -3.197047000      0.519021000
N       -2.227997000     -5.372597000      0.457458000
Cl      -1.913718000     -3.987702000     -2.689228000
H       -4.269849000     -3.413336000      0.393376000
H       -0.022298000     -3.605113000      0.665044000
H       -3.123720000     -5.705297000      0.835776000
H       -2.112569000     -5.598375000     -0.543839000
N       -1.300081000      1.086440000      0.806718000
N       -2.706028000      1.016688000      0.814486000
N       -2.076697000      2.804899000      1.979041000
C       -3.157886000      2.054093000      1.554071000
C       -0.938153000      2.173902000      1.519899000
N       -2.145604000      3.987344000      2.766143000
H       -4.187753000      2.344860000      1.712624000
H        0.068420000      2.556036000      1.686166000
H       -1.235747000      4.465685000      2.755685000
H       -2.967284000      4.543589000      2.473983000
Fe      -7.616193000      0.259758000     -0.078632000
N       -6.554598000     -1.259641000     -1.252698000
N       -5.130814000     -1.390766000     -1.279507000
N       -6.024555000     -3.071599000     -2.427090000
C       -4.841450000     -2.488717000     -1.997514000
C       -7.062686000     -2.291514000     -1.952188000
N       -6.198185000     -4.368140000     -2.995542000
H       -3.846108000     -2.895196000     -2.215376000
H       -8.120818000     -2.508711000     -2.101201000
H       -6.186011000     -5.052120000     -2.220285000
H       -5.493890000     -4.534390000     -3.719373000
N       -6.212572000      0.115867000      1.549820000
N       -4.923263000     -0.460827000      1.425310000
N       -5.655930000     -0.783010000      3.503926000
C       -4.611414000     -1.005882000      2.612466000
C       -6.627385000     -0.080750000      2.808779000
N       -5.758112000     -1.343408000      4.815084000
Cl      -5.899036000     -5.055152000      0.281549000
H       -3.709069000     -1.543765000      2.862464000
H       -7.603287000      0.160740000      3.212043000
H       -5.541259000     -0.634334000      5.522598000
H       -6.706093000     -1.744844000      4.924246000
N       -6.271788000      1.653103000     -0.982066000
N       -4.869327000      1.426277000     -0.849915000
N       -5.189508000      3.447084000     -1.725474000
C       -4.251745000      2.533563000     -1.289284000
C       -6.426281000      2.877793000     -1.513165000
N       -4.962729000      4.787119000     -2.151619000
Cl      -5.117436000      4.692824000      1.288357000
H       -3.188527000      2.697623000     -1.375846000
H       -7.368145000      3.371539000     -1.718479000
H       -4.150714000      4.795121000     -2.787096000
H       -4.861894000      5.368491000     -1.305908000
Fe     -11.257054000      0.145459000      0.970608000
N       -8.542424000      1.762781000      1.148308000
N       -9.840341000      1.620936000      1.717563000
N       -9.090348000      3.677525000      2.128170000
C      -10.134770000      2.792254000      2.300972000
C       -8.119211000      3.010857000      1.395011000
N       -9.200187000      5.072890000      2.387185000
Cl      -9.106676000     -1.615493000      4.379469000
H      -11.063974000      3.045567000      2.788692000
H       -7.155549000      3.452329000      1.135840000
H       -9.740138000      5.495227000      1.616641000
H       -8.275568000      5.479822000      2.554411000
N       -9.175099000      0.560573000     -1.482989000
N      -10.530403000      0.674319000     -1.047580000
N      -10.493973000      0.544136000     -3.275202000
C      -11.292170000      0.649405000     -2.139458000
C       -9.190573000      0.478549000     -2.816170000
N      -10.873184000      0.111825000     -4.571254000
Cl     -11.261730000      4.213267000     -0.241605000
H      -12.371982000      0.673176000     -2.146860000
H       -8.335444000      0.347420000     -3.465006000
H      -11.164793000     -0.873894000     -4.528091000
H      -11.492021000      0.770297000     -5.043965000
N       -8.579705000     -1.446751000      0.780704000
N       -9.967194000     -1.547106000      1.022611000
N       -9.014114000     -3.483582000      1.541633000
C      -10.203420000     -2.788035000      1.467213000
C       -8.022794000     -2.616445000      1.122474000
N       -8.865720000     -4.807478000      2.044027000
Cl     -10.902859000     -2.493677000     -2.311836000
H      -11.163242000     -3.195880000      1.747358000
H       -6.984647000     -2.911547000      1.030342000
H       -8.679202000     -4.765861000      3.052151000
H       -8.141717000     -5.298689000      1.499082000
O      -12.580360000      1.771393000      0.802394000
H      -13.556429000      1.798086000      0.829899000
H      -12.185626000      2.649064000      0.410731000
O      -12.524914000     -1.197968000     -0.118498000
H      -13.423924000     -1.535790000      0.057694000
H      -12.043249000     -1.735949000     -0.850489000
O      -11.612064000     -0.419303000      2.998080000
H      -12.317337000     -0.133662000      3.610978000
H      -10.819802000     -0.803057000      3.505376000

### HHHLH_Frequenzen.csv:
frequencies [1/cm]
8.0199
8.9686
11.1437
14.629
18.3275
21.1802
21.7309
23.4158
24.9109
26.4535
29.104
30.704
32.6295
34.2722
35.9894
38.3975
41.0474
42.3033
43.043
45.6031
47.79
48.531
50.1307
54.016
54.8257
56.6037
59.324
60.9072
63.1077
63.8358
65.5222
66.9983
68.6582
71.0007
71.1005
74.3481
75.2071
76.0442
78.2037
80.4923
82.893
84.8461
85.1401
86.5291
86.6326
87.3373
88.4118
89.0396
89.7122
91.6112
93.1443
93.4891
95.5877
97.0734
98.4107
99.2246
100.3509
101.5448
103.6515
104.6184
104.8996
107.0779
107.9393
108.5025
109.961
111.6666
113.7533
114.3284
114.5024
115.5159
117.0658
118.9187
119.2449
120.6763
121.5182
121.9622
123.4453
125.5921
126.3123
127.5452
127.6998
128.8265
129.4219
130.7067
131.0904
132.6083
134.491
135.5002
136.194
137.0895
137.4425
138.2383
139.4896
140.7564
141.3135
142.7733
143.6901
145.76
146.906
146.9368
148.3101
151.0049
151.5399
151.9408
155.8912
157.4127
160.8241
163.173
163.6705
165.4376
166.0128
166.92
167.9038
169.235
170.4097
171.9472
172.8547
174.0188
175.7475
176.2985
177.0082
177.9988
179.4539
181.5926
183.7768
184.6831
188.0447
189.8438
190.5922
193.8017
194.9067
196.6037
197.6504
200.643
203.0529
205.3403
207.6421
208.4897
209.0539
211.9595
213.4904
214.0241
217.1711
218.1919
220.3559
222.6773
223.1751
225.8076
226.6939
229.6677
230.4838
231.5376
233.8918
236.2491
238.3333
245.7332
246.4449
248.4232
252.7315
254.8451
255.5064
257.3656
258.8449
259.9048
261.2464
264.2426
267.2004
268.2453
270.4022
271.0716
274.8161
277.3182
278.4742
279.7536
285.4545
286.4375
289.1085
290.2045
290.7137
291.0319
295.0584
297.1523
301.3432
301.9557
305.5549
305.8824
307.444
308.2892
308.7385
310.1967
312.2152
313.6557
313.8292
316.552
318.9526
320.4978
320.7748
323.1813
330.4757
335.2674
335.5992
338.2463
340.3533
342.1518
346.4439
347.943
355.9179
358.8185
359.803
366.316
369.1798
374.7802
377.1912
379.4176
381.1675
381.6587
382.2451
387.3049
389.206
390.9771
394.5372
395.1217
399.3392
408.9227
410.5205
410.8781
413.1039
413.7743
414.7389
415.8644
417.5928
419.0754
420.3788
421.3574
421.9942
423.9821
426.9193
427.3509
439.0903
444.4928
448.5458
454.4069
463.773
615.442
621.4066
623.6029
625.346
626.1643
627.8105
630.1075
630.7859
632.5963
633.8499
635.5679
635.946
638.8871
639.9764
641.0168
643.101
645.7673
649.3252
650.2975
655.0147
655.1526
657.2289
658.1971
658.5363
658.6667
661.5811
662.431
662.9511
663.3612
665.6037
665.8159
666.7142
667.1749
670.7626
671.4552
673.2438
673.6758
673.9692
674.4633
675.0695
676.3987
680.5609
682.4149
684.0327
684.9921
686.3209
686.7377
686.8565
687.8374
689.5724
689.9096
690.3142
691.0819
691.1464
691.8668
693.2669
694.1005
697.3706
736.0096
739.3443
754.3787
763.7847
785.3912
797.5627
819.1732
830.4554
832.0503
832.8445
834.925
849.4298
851.983
852.9973
853.635
855.0713
857.655
860.7691
862.2975
862.9438
863.0306
864.9467
866.528
869.2204
869.6416
872.7
873.7674
876.0796
878.105
881.5688
884.2535
885.4973
886.9826
887.024
892.8018
894.711
897.6933
898.7756
906.2965
908.469
912.5363
920.0269
921.0189
923.3829
925.5199
926.1936
927.1417
928.0388
937.5897
942.7507
943.1879
950.0202
956.7458
960.9569
961.0807
966.5609
971.3709
977.3417
981.3507
981.7525
984.0123
986.3425
987.431
989.118
989.5199
990.8651
991.5609
991.8712
992.63
993.7677
994.4589
995.2309
997.7569
998.4129
998.8514
999.9781
1000.8943
1002.1247
1003.3819
1003.5843
1004.1388
1004.9309
1005.8804
1007.2866
1008.9296
1009.3626
1009.3999
1012.171
1012.3903
1014.1981
1017.8349
1019.9533
1020.3066
1021.7804
1028.7335
1034.3822
1044.0567
1054.2595
1079.9439
1080.498
1081.5906
1082.0627
1083.5498
1084.7448
1088.323
1089.0097
1090.7603
1092.169
1093.263
1094.3998
1096.8162
1097.3172
1099.4067
1099.8791
1101.2354
1105.4092
1177.3939
1189.9941
1191.5119
1194.9604
1197.5422
1198.2711
1200.1355
1200.2961
1200.8311
1201.4017
1202.5899
1204.6359
1205.5889
1206.6955
1211.4406
1212.3314
1212.4488
1212.7695
1213.554
1215.5809
1217.7954
1219.4543
1219.493
1221.2672
1221.5027
1222.2265
1224.7056
1225.306
1226.6425
1228.4063
1229.4768
1230.3323
1231.864
1238.2045
1241.0353
1244.2088
1246.4832
1259.9289
1262.4921
1265.769
1266.2096
1271.5587
1272.1443
1277.7731
1278.7907
1280.9935
1283.9245
1291.9784
1292.8938
1297.1929
1298.6635
1301.0383
1301.7177
1309.374
1331.0702
1334.2445
1336.1201
1348.3262
1352.8896
1356.5018
1359.8423
1359.8759
1364.9849
1367.6307
1368.8172
1371.2453
1373.2436
1373.864
1374.8828
1375.0352
1376.8282
1381.8701
1382.7801
1383.7888
1386.1767
1389.1148
1390.5919
1391.108
1392.4403
1392.972
1393.498
1393.817
1397.4323
1398.075
1398.9356
1401.8402
1402.2153
1404.2243
1408.2805
1416.7874
1440.5846
1441.6267
1446.1102
1448.1154
1452.0327
1454.0844
1454.6932
1455.616
1456.8626
1457.7453
1459.7687
1460.9477
1462.4236
1465.0654
1468.6019
1468.716
1503.6166
1520.0994
1520.8868
1520.9915
1525.4064
1528.3378
1528.5094
1528.7659
1533.4794
1534.2161
1534.2295
1535.8459
1537.6722
1539.1243
1539.362
1540.2216
1540.7987
1544.8109
1545.786
1546.1397
1637.598
1641.453
1643.4707
1648.682
1649.2964
1655.9676
1662.0164
1662.4652
1663.7059
1664.0704
1670.7919
1673.9723
1677.2204
1680.0352
1683.9035
1686.1836
1686.7936
1692.2986
1698.8732
1698.9919
1700.517
1704.2875
1706.5586
1707.9886
2723.2616
2791.2893
2839.0953
2892.2885
3025.3625
3040.6487
3062.3162
3101.9463
3112.5402
3124.315
3132.5302
3158.6057
3167.8717
3171.5764
3184.4433
3206.7188
3211.9563
3214.162
3228.7337
3257.79
3275.6727
3290.291
3292.9764
3310.0815
3311.6503
3313.5835
3322.5951
3324.1578
3326.8504
3330.0641
3330.2004
3330.3223
3330.7165
3336.3899
3340.8496
3343.4051
3344.0251
3344.9393
3346.7903
3349.5686
3349.7374
3350.625
3352.3256
3354.2464
3358.5309
3369.4625
3371.3118
3388.4751
3395.3468
3395.7031
3404.9951
3408.6908
3413.3433
3416.8363
3423.874
3427.9766
3437.4059
3441.2674
3457.4177
3462.9425
3534.2149
3538.5177
3548.9793
3550.9167
3563.2363
3571.9056
3580.8114
3583.4437
3608.914
3614.4461
3618.6266
3620.1907
3621.2956
3623.5003
3641.7711
3654.0088
3660.0172
3662.0787
3815.0581
3815.6922
3816.0059
3822.4154
3824.126
3826.8955

### HHHLL.xyz:
219
Geometry extracted from HHHLL.log
Fe      -3.865574000      0.106500000     -0.021423000
Fe       3.744575000      0.412916000     -0.058284000
Fe      -0.094500000      0.301750000      0.073498000
N        1.139428000     -0.058403000      1.781441000
N        2.555194000      0.044176000      1.722095000
N        1.983390000     -0.709829000      3.737617000
C        3.029087000     -0.356977000      2.907061000
C        0.825817000     -0.539412000      2.989009000
N        2.174530000     -1.460737000      4.928715000
Cl       1.950862000     -3.677103000      2.604621000
H        4.069961000     -0.432420000      3.185309000
H       -0.169614000     -0.781852000      3.333918000
H        1.599752000     -1.113803000      5.697927000
H        2.100525000     -2.464853000      4.685500000
N        1.071477000      2.079089000     -0.506120000
N        2.505542000      2.153006000     -0.462645000
N        1.689712000      4.217686000     -0.620049000
C        2.840150000      3.448330000     -0.514809000
C        0.618814000      3.341174000     -0.605013000
N        1.557783000      5.612384000     -0.398692000
Cl       1.788541000      4.172555000      2.601993000
H        3.855450000      3.853375000     -0.504113000
H       -0.414568000      3.665147000     -0.718142000
H        2.121033000      6.163302000     -1.046465000
H        1.666811000      5.798078000      0.608390000
N        1.094230000     -0.960850000     -1.170700000
N        2.479496000     -0.763518000     -1.394514000
N        1.801193000     -2.529414000     -2.577330000
C        2.876402000     -1.715476000     -2.266190000
C        0.707092000     -2.033365000     -1.891973000
N        1.832497000     -3.642471000     -3.460266000
H        3.883364000     -1.895017000     -2.616121000
H       -0.287456000     -2.479264000     -1.947553000
H        0.930052000     -4.130899000     -3.445419000
H        2.678452000     -4.207493000     -3.265603000
Fe       7.585628000     -0.071018000      0.107103000
N        6.521119000      1.399428000      1.351134000
N        5.089383000      1.477701000      1.319554000
N        5.881396000      3.317284000      2.289099000
C        4.737955000      2.641418000      1.886600000
C        6.957507000      2.517522000      1.949893000
N        6.003732000      4.683139000      2.675577000
H        3.721697000      3.021849000      2.042530000
H        7.988139000      2.787794000      2.137346000
H        5.985386000      5.259253000      1.821407000
H        5.294648000      4.925167000      3.372792000
N        6.440511000      0.719155000     -1.594518000
N        5.050309000      1.028865000     -1.651306000
N        6.105085000      2.184142000     -3.232237000
C        4.883640000      1.907647000     -2.649264000
C        7.050619000      1.424434000     -2.558668000
N        6.320859000      3.275926000     -4.123466000
Cl       6.086335000      4.547977000     -0.830187000
H        3.956607000      2.371686000     -2.952168000
H        8.116679000      1.432026000     -2.801777000
H        7.079106000      3.058238000     -4.776339000
H        6.472834000      4.122802000     -3.556065000
N        6.153991000     -1.582763000      0.680082000
N        4.764014000     -1.418327000      0.388468000
N        5.123268000     -3.535281000      0.958209000
C        4.180327000     -2.612737000      0.550629000
C        6.337461000     -2.875350000      1.017238000
N        4.916067000     -4.926430000      1.178888000
Cl       4.826369000     -4.371809000     -2.260205000
H        3.131055000     -2.843920000      0.450793000
H        7.291170000     -3.362488000      1.217873000
H        4.080435000     -5.041097000      1.770193000
H        4.865115000     -5.389517000      0.260451000
Fe      11.292825000     -0.836912000     -0.450048000
N        8.349579000     -1.461207000     -1.334308000
N        9.716890000     -1.690893000     -1.630940000
N        8.509744000     -3.360657000     -2.476895000
C        9.777398000     -2.837228000     -2.327439000
C        7.646464000     -2.482700000     -1.847614000
N        8.250447000     -4.705486000     -2.893629000
Cl      10.241138000      2.047762000     -3.624302000
H       10.678406000     -3.329198000     -2.663316000
H        6.577306000     -2.656308000     -1.794026000
H        8.473006000     -5.308451000     -2.084998000
H        7.262428000     -4.783639000     -3.174435000
N        8.873834000     -0.759958000      1.682566000
N       10.192952000     -1.229357000      1.408633000
N        9.881108000     -1.203515000      3.617327000
C       10.770872000     -1.476490000      2.584012000
C        8.721623000     -0.749114000      3.010785000
N       10.186436000     -1.001289000      4.991558000
Cl       9.557346000     -4.527859000      0.381331000
H       11.786456000     -1.811760000      2.725431000
H        7.846329000     -0.426234000      3.557959000
H       10.886162000     -0.244239000      5.055465000
H       10.427060000     -1.877995000      5.458072000
N        9.105644000      1.466549000     -0.243130000
N       10.495190000      1.148520000     -0.236488000
N       10.269224000      3.318106000     -0.657152000
C       11.163404000      2.279054000     -0.475370000
C        8.998602000      2.773869000     -0.521940000
N       10.638137000      4.556499000     -1.245471000
Cl      12.121189000      1.175418000      3.324639000
H       12.235281000      2.380694000     -0.555634000
H        8.070431000      3.340714000     -0.633806000
H       10.570948000      4.471742000     -2.268109000
H       10.149264000      5.344156000     -0.818325000
O       11.936979000     -2.846991000     -0.280086000
H       12.807063000     -3.171407000      0.024261000
H       11.176512000     -3.504366000     -0.032991000
O       12.893446000     -0.157050000      0.772863000
H       13.850602000     -0.139449000      0.577991000
H       12.678497000      0.357858000      1.640519000
O       12.086018000     -0.025341000     -2.267066000
H       12.795424000     -0.374172000     -2.841228000
H       11.491226000      0.624161000     -2.779238000
N       -1.361017000      0.722938000     -1.621814000
N       -2.777329000      0.651530000     -1.586345000
N       -2.161478000      1.487132000     -3.555370000
C       -3.227801000      1.113889000     -2.760618000
C       -1.020910000      1.260040000     -2.798883000
N       -2.330717000      2.307153000     -4.702800000
Cl      -2.304968000      4.391740000     -2.251191000
H       -4.258645000      1.225029000     -3.057809000
H       -0.012714000      1.494230000     -3.110457000
H       -1.728759000      2.019497000     -5.475298000
H       -2.291589000      3.295689000     -4.394298000
N       -1.294785000     -1.450090000      0.608518000
N       -2.703363000     -1.453419000      0.364189000
N       -2.069670000     -3.522699000      0.855040000
C       -3.132013000     -2.712979000      0.507149000
C       -0.947341000     -2.720586000      0.909980000
N       -2.087538000     -4.939345000      0.977649000
Cl      -1.974883000     -4.082921000     -2.459139000
H       -4.147826000     -3.073058000      0.445244000
H        0.042421000     -3.081268000      1.200889000
H       -2.896902000     -5.220445000      1.546115000
H       -2.047226000     -5.344896000      0.032833000
N       -1.434458000      1.510065000      1.239094000
N       -2.830440000      1.281571000      1.221452000
N       -2.405272000      2.965405000      2.608495000
C       -3.392283000      2.158211000      2.076526000
C       -1.197100000      2.535680000      2.088657000
N       -2.640747000      3.995599000      3.560439000
H       -4.446965000      2.305186000      2.270782000
H       -0.218237000      2.976306000      2.315271000
H       -1.847319000      4.639266000      3.602560000
H       -3.570482000      4.417295000      3.394468000
Fe      -7.530015000     -0.058516000     -0.140918000
N       -6.324669000     -1.123096000     -1.305449000
N       -4.920458000     -1.022413000     -1.255730000
N       -5.454928000     -2.586718000     -2.732496000
C       -4.414342000     -1.901107000     -2.141709000
C       -6.636766000     -2.080574000     -2.212280000
N       -5.273622000     -3.567693000     -3.746087000
H       -3.369007000     -2.137327000     -2.315251000
H       -7.647063000     -2.368411000     -2.512555000
H       -6.098079000     -4.162000000     -3.844997000
H       -4.370343000     -4.047762000     -3.614721000
N       -6.415847000     -0.445413000      1.456495000
N       -4.999412000     -0.437382000      1.499680000
N       -5.764944000     -1.228014000      3.427976000
C       -4.636501000     -0.909847000      2.701884000
C       -6.858537000     -0.929392000      2.631062000
N       -5.719274000     -1.998354000      4.627017000
Cl      -5.388771000     -4.347649000      2.285259000
H       -3.628108000     -1.059582000      3.055160000
H       -7.898466000     -1.115462000      2.912646000
H       -6.491782000     -1.740085000      5.246447000
H       -5.690945000     -2.996315000      4.352550000
N       -6.483001000      1.585518000     -0.536178000
N       -5.067467000      1.637585000     -0.399735000
N       -5.804776000      3.667448000     -0.896419000
C       -4.692362000      2.907587000     -0.599812000
C       -6.903556000      2.829563000     -0.846965000
N       -5.847869000      5.083086000     -1.046673000
Cl      -5.821791000      4.376731000      2.361648000
H       -3.680560000      3.297132000     -0.631379000
H       -7.938978000      3.148085000     -0.972654000
H       -5.036934000      5.383937000     -1.602155000
[truncated: 4,642,829 more chars]
